# Supplementary material for: High-speed rail model reveals the gene tandem amplification mediated by short repeated sequence in eukaryote
Source: Sci Rep. 2022 Feb 10;12:2289. doi: 10.1038/s41598-022-06250-3 (PMC8831618; doi:10.1038/s41598-022-06250-3)
Supplement: Supplementary file 2 — Supplementary Information 2. [file 41598_2022_6250_MOESM2_ESM.xlsx]

## Sheet: Table S1 
Table S1. Screening species list
No.	Species	Group
1	Mycoplasma gallisepticum	Prokaryote
2	Arthrospira platensis	Prokaryote
3	Moorea producens	Prokaryote
4	Trichodesmium erythraeum	Prokaryote
5	Dactylococcopsis salina	Prokaryote
6	Psychrobacter arcticus	Prokaryote
7	Chryseobacterium taklimakanense	Prokaryote
8	Actinomyces tangfeifanii	Prokaryote
9	Limnospira indica	Prokaryote
10	Acinetobacter baumannii	Prokaryote
11	Bacillus cereus	Prokaryote
12	Bacillus thuringiensis	Prokaryote
13	Bacillus	Prokaryote
14	Bordetella bronchiseptica	Prokaryote
15	Bordetella pertussis	Prokaryote
16	Borreliella burgdorferi	Prokaryote
17	Brucella melitensis	Prokaryote
18	Burkholderia pseudomallei	Prokaryote
19	Campylobacter coli	Prokaryote
20	Chlamydia psittaci	Prokaryote
21	Clostridium botulinum	Prokaryote
22	Cutibacterium acnes	Prokaryote
23	Enterococcus faecium	Prokaryote
24	Helicobacter pylori	Prokaryote
25	Klebsiella pneumoniae	Prokaryote
26	Lactococcus lactis	Prokaryote
27	Leptospira interrogans	Prokaryote
28	Mycobacterium avium	Prokaryote
29	Mycobacterium tuberculosis	Prokaryote
30	Prochlorococcus marinus	Prokaryote
31	Pseudomonas syringae	Prokaryote
32	Salinispora arenicola	Prokaryote
33	Salmonella enterica	Prokaryote
34	Shigella flexneri	Prokaryote
35	Staphylococcus aureus	Prokaryote
36	Streptococcus agalactiae	Prokaryote
37	Vibrio parahaemolyticus	Prokaryote
38	Yersinia pestis	Prokaryote
39	Escherichia coli	Prokaryote
40	Acetobacter pasteurianus	Prokaryote
41	Aeromonas hydrophila	Prokaryote
42	Aggregatibacter actinomycetemcomitans	Prokaryote
43	Agrobacterium tumefaciens	Prokaryote
44	Anaplasma marginale	Prokaryote
45	Arcobacter butzleri	Prokaryote
46	Bacillus amyloliquefaciens	Prokaryote
47	Bacillus anthracis	Prokaryote
48	Bacillus atrophaeus	Prokaryote
49	Bacillus subtilis	Prokaryote
50	Bacillus velezensis	Prokaryote
51	Thalassiosira pseudonana	Stramenopile
52	Trypanosoma brucei	Discoba
53	Andalucia godoyi	Discoba
54	Angomonas deanei	Discoba
55	Angomonas desouzai	Discoba
56	Bodo saltans	Discoba
57	Crithidia acanthocephali	Discoba
58	Crithidia expoeki	Discoba
59	Crithidia fasciculata	Discoba
60	Crithidia mellificae	Discoba
61	crithidia bombi	Discoba
62	Diplonema papillatum	Discoba
63	Endotrypanum monterogeii	Discoba
64	Euglena gracilis	Discoba
65	Herpetomonas muscarum	Discoba
66	Leishmania adleri	Discoba
67	Leishmania amazonensis	Discoba
68	Leishmania arabica	Discoba
69	Leishmania braziliensis	Discoba
70	Leishmania donovani	Discoba
71	Leishmania enriettii	Discoba
72	Leishmania gerbilli	Discoba
73	Leishmania guyanensis	Discoba
74	Leishmania infantum	Discoba
75	Leishmania lainsoni	Discoba
76	Leishmania major	Discoba
77	Leishmania mexicana	Discoba
78	Leishmania panamensis	Discoba
79	Leishmania peruviana	Discoba
80	Leishmania tarentolae	Discoba
81	Leishmania tropica	Discoba
82	Leishmania turanica	Discoba
83	Leishmania	Discoba
84	Leishmania aethiopica	Discoba
85	Leptomonas pyrrhocoris	Discoba
86	Leptomonas seymouri	Discoba
87	Lotmaria passim	Discoba
88	Naegleria fowleri	Discoba
89	Naegleria gruberi	Discoba
90	Naegleria lovaniensis	Discoba
91	Paratrypanosoma confusum	Discoba
92	Perkinsela	Discoba
93	Phytomonas francai	Discoba
94	Phytomonas serpens	Discoba
95	Phytomonas	Discoba
96	Strigomonas culicis	Discoba
97	Strigomonas galati	Discoba
98	Strigomonas oncopelti	Discoba
99	Trypanosoma congolense	Discoba
100	Trypanosoma conorhini	Discoba
101	Trypanosoma cruzi	Discoba
102	Trypanosoma grayi	Discoba
103	Trypanosoma rangeli	Discoba
104	Trypanosoma theileri	Discoba
105	Trypanosoma vivax	Discoba
106	Trypanosoma_equiperdum	Discoba
107	unclassified Trypanosomatidae	Discoba
108	Willaertia magna	Discoba
109	Arabidopsis thaliana	Plant
110	Micromonas pusilla	Plant
111	Malus domestica	Plant
112	Populus trichocarpa	Plant
113	Daucus carota	Plant
114	Manihot esculenta	Plant
115	Coffea arabica	Plant
116	Ziziphus jujuba	Plant
117	Olea europaea	Plant
118	Helianthus annuus	Plant
119	Gossypium hirsutum	Plant
120	Vigna unguiculata	Plant
121	Musa acuminata	Plant
122	Arabis alpina	Plant
123	Cannabis sativa	Plant
124	Prunus persica	Plant
125	Ananas comosus	Plant
126	Oryza sativa	Plant
127	Glycine max	Plant
128	Citrus sinensis	Plant
129	Fagopyrum tataricum	Plant
130	Solanum lycopersicum	Plant
131	Vigna radiata	Plant
132	Brassica oleracea	Plant
133	Fragaria vesca	Plant
134	Zea mays	Plant
135	Bathycoccus	Plant
136	Chlorella	Plant
137	Chloroidium	Plant
138	Coelastrella	Plant
139	Dunaliella	Plant
140	Ostreococcus	Plant
141	Picochlorum	Plant
142	Trebouxia	Plant
143	Oropetium thomaeum	Plant
144	Physcomitrium patens	Plant
145	Asclepias syriaca	Plant
146	Cocos nucifera	Plant
147	Drosera capensis	Plant
148	Echinochloa crus-galli	Plant
149	Datisca glomerata	Plant
150	Ocimum tenuiflorum	Plant
151	Selaginella moellendorffii	Plant
152	Sporobolus alterniflorus	Plant
153	Isatis tinctoria	Plant
154	Marchantia polymorpha	Plant
155	Solanum stenotomum	Plant
156	Calotropis procera	Plant
157	Cucumis meloc	Plant
158	Helicosporidium	Plant
159	Nannochloris	Plant
160	Saccharomyces cerevisiae	Fungi
161	Batrachochytrium dendrobatidis	Fungi
162	Parastagonospora nodorum	Fungi
163	Ceratocystis albifundus	Fungi
164	Grosmannia penicillata	Fungi
165	Austropuccinia psidii	Fungi
166	Komagataella pastoris	Fungi
167	Allomyces macrogynus	Fungi
168	Gigaspora rosea	Fungi
169	Tetrapisispora blattae	Fungi
170	Ascochyta lentis	Fungi
171	Pichia kluyveri	Fungi
172	Metschnikowia sp. JCM 33374	Fungi
173	Tilletia indica	Fungi
174	Pseudogymnoascus sp. VKM F-3775 contig_273	Fungi
175	Saccharomycopsis fibuligera x Saccharomycopsis cf. fibuligera	Fungi
176	Saccharomycopsis fibuligera	Fungi
177	Polyporus brumalis	Fungi
178	Anaeromyces robustus	Fungi
179	Hesseltinella vesiculosa	Fungi
180	Enterocytozoon hepatopenaei	Fungi
181	Sparassis latifolia	Fungi
182	Pecoramyces ruminatium	Fungi
183	Piromyces finnis	Fungi
184	Metschnikowia sp. AWRI3582	Fungi
185	Rhodotorula kratochvilovae	Fungi
186	Zygosaccharomyces sapae	Fungi
187	Ganoderma australe	Fungi
188	Coniochaeta pulveracea	Fungi
189	Pichia occidentalis	Fungi
190	Basidiobolus meristosporus	Fungi
191	Magnusiomyces ingens NRRL Y-17630	Fungi
192	Calocera viscosa	Fungi
193	Zopfia rhizophila	Fungi
194	Alternaria brassicae	Fungi
195	Auriculariopsis ampla	Fungi
196	Ascochyta versabilis	Fungi
197	Exophiala lecanii-corni	Fungi
198	Pholiota adiposa	Fungi
199	Paraphaeosphaeria minitans	Fungi
200	Metschnikowia citriensis	Fungi
201	Psathyrella aberdarensis	Fungi
202	Candida dubliniensis	Fungi
203	Malassezia restricta	Fungi
204	Phycomyces blakesleeanus	Fungi
205	Agaricus bisporus	Fungi
206	Aspergillus flavus	Fungi
207	Aspergillus fumigatus	Fungi
208	Aspergillus oryzae	Fungi
209	Aspergillus terreus	Fungi
210	Beauveria bassiana	Fungi
211	Clavispora lusitaniae	Fungi
212	Cryptococcus gattii VGII	Fungi
213	Komagataella phaffii	Fungi
214	Lentinula edodes shiitake mushroom	Fungi
215	Penicillium oxalicum	Fungi
216	Pseudogymnoascus destructans	Fungi
217	Puccinia graminis	Fungi
218	Puccinia striiformis	Fungi
219	Rhodotorula toruloides	Fungi
220	Stachybotrys chartarum	Fungi
221	Talaromyces marneffei	Fungi
222	Trichoderma longibrachiatum	Fungi
223	Trichoderma virens	Fungi
224	Yarrowia lipolytica	Fungi
225	Zymoseptoria tritici	Fungi
226	Leptosphaeria maculans	Fungi
227	Aspergillus niger	Fungi
228	Blastomyces dermatitidis	Fungi
229	Blumeria graminis	Fungi
230	Botrytis cinerea	Fungi
231	Brettanomyces bruxellensis	Fungi
232	Candida albicans	Fungi
233	Coccidioides immitis	Fungi
234	Coccidioides posadasii	Fungi
235	Corynespora cassiicola	Fungi
236	Cryptococcus gattii VGI	Fungi
237	Cryptococcus neoformans	Fungi
238	Encephalitozoon cuniculi	Fungi
239	Fusarium oxysporum	Fungi
240	Ganoderma lucidum	Fungi
241	Hanseniaspora occidentalis	Fungi
242	Histoplasma capsulatum	Fungi
243	Kwoniella mangrovensis	Fungi
244	Lentinus tigrinus	Fungi
245	Lichtheimia corymbifera	Fungi
246	Lichtheimia ramosa	Fungi
247	Marssonina brunnea	Fungi
248	Metarhizium anisopliae	Fungi
249	Metschnikowia matae	Fungi
250	Parastagonospora avenae	Fungi
251	Penicillium digitatum	Fungi
252	Penicillium expansum	Fungi
253	Pseudogymnoascus pannorum	Fungi
254	Puccinia triticina	Fungi
255	Pyrenophora teres	Fungi
256	Pyricularia oryzae	Fungi
257	Rhizopus delemar	Fungi
258	Rhizopus microsporus	Fungi
259	Rhizopus oryzae	Fungi
260	Aurelia	Cnidaria
261	Heteractis magnifica	Cnidaria
262	Aurelia coerulea	Cnidaria
263	Carybdea marsupialis auct. non	Cnidaria
264	Chrysaora chesapeakei	Cnidaria
265	Chrysaora fuscescens	Cnidaria
266	Henneguya salminicola	Cnidaria
267	Stichodactyla mertensii	Cnidaria
268	Salpa thompsoni	Tunicata
269	Bathochordaeus stygius	Tunicata
270	Botryllus schlosseri	Tunicata
271	Ciona intestinalis	Tunicata
272	Fritillaria borealis	Tunicata
273	Mesochordaeus erythrocephalus	Tunicata
274	Oikopleura albicans	Tunicata
275	Oikopleura dioica	Tunicata
276	Oikopleura longicauda	Tunicata
277	Oikopleura vanhoeffeni	Tunicata
278	Phallusia fumigata	Tunicata
279	Phallusia mammillata	Tunicata
280	Styela clava	Tunicata
281	Ciona savignyi	Tunicata
282	Amphimedon queenslandica	Porifera
283	Aplysina aerophoba	Porifera
284	Taenia multiceps	Platyhelminthes
285	Schistosoma mansoni	Platyhelminthes
286	Schistosoma bovis	Platyhelminthes
287	Macrostomum lignano	Platyhelminthes
288	Schistosoma japonicum	Platyhelminthes
289	Taenia solium	Platyhelminthes
290	Taenia saginata	Platyhelminthes
291	Taenia asiatica	Platyhelminthes
292	Schistosoma mattheei	Platyhelminthes
293	Schistosoma margrebowiei	Platyhelminthes
294	Schistosoma haematobium	Platyhelminthes
295	Schistosoma curassoni	Platyhelminthes
296	Pinctada imbricata	Molluscs
297	Pecten maximus	Molluscs
298	Chrysomallon squamiferum	Molluscs
299	Achatina inmaculata	Molluscs
300	Dreissena rostriformis	Molluscs
301	Limacina bulimoides	Molluscs
302	Mesocestoides corti	Molluscs
303	Opisthorchis felineus	Molluscs
304	Opisthorchis viverrini	Molluscs
305	Protopolystoma xenopodis	Molluscs
306	Rodentolepis nana	Molluscs
307	Saccostrea glomerata	Molluscs
308	Sparganum proliferum	Molluscs
309	Spirometra erinaceieuropaei	Molluscs
310	Trichobilharzia regenti	Molluscs
311	Helobdella robusta	Annelida
312	Capitella teleta	Annelida
313	Hydroides elegans	Annelida
314	Amynthas corticis	Annelida
315	Eisenia fetida	Annelida
316	Hirudo medicinalis	Annelida
317	Lamellibrachia luymesi	Annelida
318	Drosophila melanogaster	Ecdysozoa
319	Drosophila mauritiana	Ecdysozoa
320	Drosophila yakuba	Ecdysozoa
321	Drosophila pseudoobscura	Ecdysozoa
322	Drosophila erecta	Ecdysozoa
323	Drosophila busckii	Ecdysozoa
324	Drosophila miranda	Ecdysozoa
325	Drosophila simulans	Ecdysozoa
326	Drosophila athabasca	Ecdysozoa
327	Drosophila innubila	Ecdysozoa
328	Drosophila mojavensis	Ecdysozoa
329	Drosophila virilis	Ecdysozoa
330	Caenorhabditis elegans	Ecdysozoa
331	Apis mellifera	Ecdysozoa
332	Aedes aegypti	Ecdysozoa
333	Anopheles gambiae	Ecdysozoa
334	Anopheles stephensi	Ecdysozoa
335	Anopheles funestus	Ecdysozoa
336	Caenorhabditis nigoni	Ecdysozoa
337	Ooceraea biroi	Ecdysozoa
338	Tachypleus tridentatus	Ecdysozoa
339	Eulimnadia texana	Ecdysozoa
340	Armadillidium nasatum	Ecdysozoa
341	Amphibalanus amphitrite	Ecdysozoa
342	Daphnia carinata	Ecdysozoa
343	Tigriopus kingsejongensis	Ecdysozoa
344	Acartia tonsa	Ecdysozoa
345	Apocyclops royi	Ecdysozoa
346	Calanus finmarchicus	Ecdysozoa
347	Calanus glacialis	Ecdysozoa
348	Caridina multidentata	Ecdysozoa
349	Daphnia magna	Ecdysozoa
350	Eurytemora affinis	Ecdysozoa
351	Hyalella azteca	Ecdysozoa
352	Lepidurus apus	Ecdysozoa
353	Oithona nana	Ecdysozoa
354	Pandalus platyceros	Ecdysozoa
355	Parhyale hawaiensis	Ecdysozoa
356	Penaeus vannamei	Ecdysozoa
357	Phaethon lepturus	Ecdysozoa
358	Portunus trituberculatus	Ecdysozoa
359	Semibalanus balanoides	Ecdysozoa
360	Tigriopus californicus	Ecdysozoa
361	Tigriopus japonicus	Ecdysozoa
362	Tisbe holothuriae	Ecdysozoa
363	Triops cancriformis	Ecdysozoa
364	Bombus vancouverensis	Ecdysozoa
365	Apis cerana	Ecdysozoa
366	Bombus terrestris	Ecdysozoa
367	Callirhytis	Ecdysozoa
368	Heliconius cydno	Ecdysozoa
369	Heliconius melpomene	Ecdysozoa
370	Heliconius timareta	Ecdysozoa
371	Laparus doris	Ecdysozoa
372	Neelides	Ecdysozoa
373	Osmia bicornis	Ecdysozoa
374	Conopomorpha cramerella	Ecdysozoa
375	Cloeon dipterum	Ecdysozoa
376	Danaus plexippus	Ecdysozoa
377	Ganaspis	Ecdysozoa
378	Glossina fuscipes	Ecdysozoa
379	Glossina morsitans	Ecdysozoa
380	Glossina palpalis	Ecdysozoa
381	Heliconius elevatus	Ecdysozoa
382	Heliconius hecale	Ecdysozoa
383	Heliconius hecuba	Ecdysozoa
384	Heliconius pardalinus	Ecdysozoa
385	Lymantria dispar	Ecdysozoa
386	Megathymus ursus	Ecdysozoa
387	Pediculus humanus	Ecdysozoa
388	unclassified Sarcophagidae	Ecdysozoa
389	unclassified Trichoceridae	Ecdysozoa
390	Priapulus caudatus	Ecdysozoa
391	Caenorhabditis remanei	Ecdysozoa
392	Caenorhabditis brenneri	Ecdysozoa
393	Caenorhabditis japonica	Ecdysozoa
394	Meloidogyne luci	Ecdysozoa
395	Caenorhabditis bovis	Ecdysozoa
396	Caenorhabditis inopinata	Ecdysozoa
397	Trichinella	Ecdysozoa
398	Trichinella_spiralis	Ecdysozoa
399	unclassified Rhabditida	Ecdysozoa
400	Halicephalobus	Ecdysozoa
401	Oscheius	Ecdysozoa
402	Panagrolaimus	Ecdysozoa
403	Plectus murrayi	Ecdysozoa
404	Panagrolaimus superbus	Ecdysozoa
405	Panagrolaimus davidi	Ecdysozoa
406	Halicephalobus mephisto	Ecdysozoa
407	Caenorhabditis panamensis	Ecdysozoa
408	Caenorhabditis becei	Ecdysozoa
409	Ptychodera flava	Hemichordata
410	Saccoglossus kowalevskii	Hemichordata
411	Anneissia japonica	Echinodermata
412	Apostichopus japonicus	Echinodermata
413	Lytechinus variegatus	Echinodermata
414	Patiria miniata	Echinodermata
415	Acanthaster planci	Echinodermata
416	Actinopyga echinites	Echinodermata
417	Apostichopus leukothele	Echinodermata
418	Apostichopus parvimensis	Echinodermata
419	Holothuria glaberrima	Echinodermata
420	Ophionereis fasciata	Echinodermata
421	Paelopatides confundens	Echinodermata
422	Patiriella regularis	Echinodermata
423	Pisaster ochraceus	Echinodermata
424	Stichopus horrens	Echinodermata
425	Salvelinus alpinus	Fish
426	Ictalurus punctatus	Fish
427	Oncorhynchus tshawytscha	Fish
428	Carassius auratus	Fish
429	Cyprinus carpio	Fish
430	Channa argus	Fish
431	Gouania willdenowi	Fish
432	Parambassis ranga	Fish
433	Astatotilapia calliptera	Fish
434	Astyanax mexicanus	Fish
435	Betta splendens	Fish
436	Collichthys lucidus	Fish
437	Esox lucius	Fish
438	Xiphophorus hellerii	Fish
439	Oryzias javanicus	Fish
440	Xiphophorus couchianus	Fish
441	Nothobranchius furzeri	Fish
442	Poecilia reticulata	Fish
443	Salmo salar	Fish
444	Xiphophorus maculatus	Fish
445	Takifugu flavidus	Fish
446	Perca flavescens	Fish
447	Oncorhynchus kisutch	Fish
448	Oryzias latipes	Fish
449	Larimichthys crocea	Fish
450	Oreochromis niloticus	Fish
451	Amphiprion percula	Fish
452	Oncorhynchus mykiss	Fish
453	Erpetoichthys calabaricus	Fish
454	Lepisosteus oculatus	Fish
455	Lateolabrax maculatus	Fish
456	Thymallus thymallus	Fish
457	Cynoglossus semilaevis	Fish
458	Takifugu rubripes	Fish
459	Scophthalmus maximus	Fish
460	Maylandia zebra	Fish
461	Danio rerio	Fish
462	Cottoperca gobio	Fish
463	Epinephelus lanceolatus	Fish
464	Oncorhynchus nerka	Fish
465	salmo trutta	Fish
466	Xenopus laevis	Amphibian
467	Xenopus tropicalis	Amphibian
468	Pyxicephalus adspersus	Amphibian
469	Oophaga pumilio	Amphibian
470	Chrysemys picta	Reptile
471	Crotalus viridis	Reptile
472	Gasterosteus aculeatus	Reptile
473	Scaphiopus couchii	Reptile
474	Scaphiopus holbrookii	Reptile
475	Spea bombifrons	Reptile
476	Leptobrachium leishanense	Reptile
477	Spea multiplicata	Reptile
478	Malaclemys terrapin	Reptile
479	Anolis carolinensis	Reptile
480	Chelydra serpentina	Reptile
481	Naja naja	Reptile
482	Platysternon megacephalum	Reptile
483	Pogona vitticeps	Reptile
484	Carettochelys insculpta	Reptile
485	Cuora amboinensis	Reptile
486	Dermochelys coriacea	Reptile
487	Ophiophagus hannah	Reptile
488	Podarcis muralis	Reptile
489	Thamnophis elegans	Reptile
490	Chelonia mydas	Reptile
491	Chelonoidis abingdonii	Reptile
492	Terrapene carolina	Reptile
493	Crotalus horridus	Reptile
494	Actinemys marmorata	Reptile
495	Pelodiscus sinensis	Reptile
496	Pelusios castaneus	Reptile
497	Podocnemis expansa	Reptile
498	Thamnophis sirtalis	Reptile
499	Thermophis baileyi	Reptile
500	Vipera berus	Reptile
501	Cuora mccordi	Reptile
502	Dermatemys mawii	Reptile
503	Emydocephalus ijimae	Reptile
504	Emydura subglobosa	Reptile
505	Gopherus agassizii	Reptile
506	Hydrophis cyanocinctus	Reptile
507	Hydrophis hardwickii	Reptile
508	Hydrophis melanocephalus	Reptile
509	Varanus komodoensis	Reptile
510	Lacerta viridis	Reptile
511	Mesoclemmys tuberculata	Reptile
512	Pseudonaja textilis	Reptile
513	Salvator merianae	Reptile
514	Alligator mississippiensis	Reptile
515	Crocodylus porosus	Reptile
516	Apalone spinifera	Reptile
517	Gallus gallus	Ave
518	Anas platyrhynchos	Ave
519	Parus major	Ave
520	Numida meleagris	Ave
521	Passer domesticus	Ave
522	Coturnix japonica	Ave
523	Strigops habroptila	Ave
524	Streptopelia turtur	Ave
525	Meleagris gallopavo	Ave
526	Taeniopygia guttata	Ave
527	Ficedula albicollis	Ave
528	Homo sapiens	Mammal
529	Mus musculus	Mammal
530	Gorilla gorilla	Mammal
531	Pan troglodytes	Mammal
532	Macaca mulatta	Mammal
533	Papio anubis	Mammal
534	Rattus norvegicus	Mammal
535	Felis catus	Mammal
536	Equus caballus	Mammal
537	Sus scrofa	Mammal
538	Oryctolagus cuniculus	Mammal
539	Canis lupus familiaris	Mammal
540	Ovis aries	Mammal
541	Microcebus murinus	Mammal
542	Chlorocebus sabaeus	Mammal
543	Pan paniscus	Mammal
544	Rhinolophus ferrumequinum quelpartis	Mammal
545	Phyllostomus discolor	Mammal
546	Ornithorhynchus anatinus	Mammal
547	Lycaon pictus	Mammal
548	Monodelphis domestica	Mammal
549	Nomascus leucogenys	Mammal
550	Peromyscus polionotus	Mammal
551	Microtus ochrogaster	Mammal
552	Cervus elaphus	Mammal
553	Mus caroli	Mammal
554	Mus pahari	Mammal
555	Physeter catodon	Mammal
556	Mus spretus	Mammal
557	Callithrix jacchus	Mammal
558	Macaca fascicularis	Mammal
559	Theropithecus gelada	Mammal
560	Bos indicus x Bos taurus	Mammal
561	Nasalis larvatus	Mammal
562	Capra aegagrus	Mammal
563	Pongo abelii	Mammal
564	Bos indicus	Mammal
565	Bubalus bubalis	Mammal
566	Capra hircus	Mammal
567	Canis lupus	Mammal
568	Bos grunniens	Mammal

## Sheet: Table S2
Table S2. Description of the number of screening species, the number of species with high-speed rail model sequences, the number of high-speed rails with SRS lengths of 2-3 bp and 4-200 bp, and the average and median Mb per high-speed rail in genomes from different groups
Group of species	The number of screening species	The number of species which have high-speed rail model	The number of high-speed rail model(4-200 bp)	The number of high-speed rail model(2-3 bp)	The median distance (in Mb) between high-speed rails model in genome
Prokaryote	50	9	10	1	2.66
Stramenopile	1	1	3	0	10.81
Discoba	57	12	50	68	7.15
Plant	51	25	64	50	199
Fungi	100	45	45	13	28.1
Cnidaria	8	3	3	5	357.5
Tunicata	14	1	1	0	569
Porifera	2	0	0	0	/
Platyhelminthes	12	5	36	60	19.83
Molluscs	15	4	52	90	57.6
Annelida	7	3	8	1	161.5
Ecdysozoa	91	29	126	42	47.84
Hemichordata	2	2	9	2	336.95
Echinodermata	14	4	9	7	342
Fish	41	39	382	379	52.8
Amphibian	4	3	17	15	253.5
Reptile	47	21	61	116	795.02
Ave	11	9	28	12	912.9
Mammal	41	34	121	245	341.86
	sum	sum	sum	sum	average
Summary	568	249	1025	1106	249.78

## Sheet: Table S3
Table S3. Summary of median value of high-speed rail models
Group	median_SRS	median_SRS_GC(%)	median_genome_GC (%)	median_Unit	median_unit_length
Prokaryote	7	29	44	7.5	152
Discoba	3	50	56	10	1534
Others	3	33	35.28	8	1184
Fungi	11	46.5	43.7	7	2277
Plant	6	33	36.96	7	1479
Ecdysozoa	9	41.5	40.3	7	499
Fish	4	50	40.25	7	1504
Amphibian	10	48.45	40.53	8	2870
Reptile	3	50	41.08	7	108
Ave	6	37	41.91	9	1695
Mammal	2	50	41.9	7	1851

## Sheet: Table S4
Table S4. High-speed rail model with SRS 4-200 bp
Species	Common name	Group	Genome_GC	Chr	Start Position	End Position	Sequence Range(bp)	Head	Tail	Short repetitive Sequence	Length(bp)	GC(%)	Unit	Unit length (bp)	Gene name	Length (aa)	Identities	Positives	Gene category	blastn	Length (aa)	Score	Identities	Gaps
Homo sapiens	human	Mammal	40.9	5 （NC_000005.10）	760	19071	18311	751/3389	0/3389	ATTTT	5	0	7	3389	hCG1809904 [Homo sapiens]	198	198/198(100%)	198/198(100%)	protein-coding gene	PREDICTED: Pan troglodytes putative TAF11-like protein ENSP00000332601 (LOC112209194), mRNA	1314	1958 bits(1060)	1227/1309(94%)	5/1309(0%)
Homo sapiens	human	Mammal	40.9	19 （NC_000019.10）	54743139	54809414	66275	5046/16576	913/14807	AGATAGATGATAAATAGATAGATGAT	26	23	4	14807	KIR2DL1, partial [Homo sapiens]	123	100/100(100%)	100/100(100%)	protein-coding gene	PREDICTED: Homo sapiens killer cell immunoglobulin like receptor, two Ig domains and long cytoplasmic tail 1 (KIR2DL1), transcript variant X3, mRNA	1630	1253 bits(678)	678/678(100%)	0/678(0%)
Homo sapiens	human	Mammal	40.9	19 （NC_000019.10）	54738619	54862803	124184	7231/15763	5315/15643	TGGAGATATGGGCCTGGAG	19	58	6	15763	p58 killer cell inhibitory receptor KIR-K36, partial [Homo sapiens]	203	101/101(100%)	101/101(100%)	protein-coding gene	Homo sapiens killer cell immunoglobulin like receptor, two Ig domains and long cytoplasmic tail 3 (KIR2DL3), mRNA	1592	1271 bits(688)	688/688(100%)	0/688(0%)
Homo sapiens	human	Mammal	40.9	19 （NC_000019.10）	47898286	47962364	64078	0	2825/5346	TTGTT	5	20	8	5346	hypothetical protein EGK_17139, partial [Macaca mulatta]	92	71/90(79%)	77/90(85%)	hypothetical gene	PREDICTED: Pan troglodytes chorionic gonadotropin, beta polypeptide 2 (CGB2), transcript variant X2, mRNA	1080	490 bits(265)	336/370(91%)	6/370(1%)
Homo sapiens	human	Mammal	40.9	X （NC_000023.11）	115843208	115889986	46778	0	2835/2919	GAGAGA	6	50	16	2919	uncharacterized protein LOC112615244 [Theropithecus gelada]	389	141/287(49%)	149/287(51%)	uncharacterized gene	PREDICTED: Theropithecus gelada uncharacterized LOC112615244 (LOC112615244), mRNA	2540	2032 bits(1100)	1547/1762(88%)	34/1762(1%)
Homo sapiens	human	Mammal	40.9	7 （NC_000007.14）	56811379	56828239	16860	504/1550	1266/1550	GACCTCCCTCAGCGTGAGAGAGGCCAGTGTGAGGCAGGGGCTCACGCT	48	66.7	9	1550	putative uncharacterized protein FLJ92257	165	156/165(95%)	158/165(95%)	uncharacterized gene	PREDICTED: Pan troglodytes putative uncharacterized protein FLJ92257 (LOC104004217), mRNA	1820	2061 bits(1116)	1409/1552(91%)	13/1552(0%)
Homo sapiens	human	Mammal	40.9	7 （NC_000007.14）	63749063	63765516	16453	1267/1535	506/1535	GCGTGAGCCCCTGCCTCACACTGGCCTCTCTCACGCTGAGGGAGGTCA	48	66.7	9	1535	putative uncharacterized protein FLJ92257	165	155/164(95%)	157/164(95%)	uncharacterized gene	PREDICTED: Pan troglodytes putative uncharacterized protein FLJ92257 (LOC104004217), mRNA	1820	2049 bits(1109)	1411/1555(91%)	28/1555(1%)
Homo sapiens	human	Mammal	40.9	1 （NC_000001.11）	228608365	228647684	39319	405/2169(start with N)	868/2169	CACACACACACA	12	50	18	2169	5S ribosomal RNA	119	119/119(100%)		rRNA	PREDICTED: Macaca nemestrina 3-keto-steroid reductase-like (LOC105498236), mRNA	2344	898 bits(486)	718/828(87%)	23/828(2%)
Homo sapiens	human	Mammal	40.9	X （NC_000023.11）	135759690	135889735	130045	8910/17215	227/17215	AGAAAA	6	16.7	8	17215	hypothetical protein (L1H 3' region) - human [Homo sapiens]	1280	396/428(93%)	411/428(96%)	hypothetical gene	PREDICTED: Pan paniscus cancer/testis antigen family 45 member A6 (LOC117977685), transcript variant X1, mRNA	2070	3193 bits(1729)	1775/1798(99%)	0/1798(0%)
Homo sapiens	human	Mammal	40.9	Y （NC_000024.10）	9453714	9537843	84129	7119/20274(start with N)	16056/20274	CAAAA	5	20	4	20274	/				protein-coding gene	PREDICTED: Pan troglodytes testis-specific Y-encoded protein 2-like (LOC112207447), mRNA	779	1303 bits(705)	762/788(97%)	9/788(1%)
Mus musculus	house mouse	Mammal	42.4891	2 （NC_000002.12）	123513932	123525277	11345	306/2376	136/2376	GCGCTCTG	8	75	5	2736	unnamed protein product [Mus musculus]	461	125/131(95%)	127/131(96%)	uncharacterized gene	PREDICTED: Mus musculus predicted gene 9222 (Gm9222), transcript variant X12, misc_RNA	1845	536 bits(290)	308/317(97%)	0/317(0%)
Mus musculus	house mouse	Mammal	42.4891	4 （NC_000004.12）	73605362	73698104	92742	2098/15029	12830/15085	AAAAAAC	7	14	6	15029	pORF2 [Mus musculus domesticus]	1261	294/337(87%)	302/337(89%)	protein-coding gene	PREDICTED: Mus musculus uncharacterized LOC115486294 (LOC115486294), ncRNA	19069	1476 bits(799)	892/938(95%)	1/938(0%)
Mus musculus	house mouse	Mammal	42.4891	6 （NC_000006.12）	47713974	47755582	41608	447/4274	2848/4274	AAACG	5	40	9	4284	Uncharacterised protein [Chlamydia abortus]	150	149/150(99%)	150/150(100%)	ncRNA	PREDICTED: Mus musculus uncharacterized LOC115490350 (LOC115490350), transcript variant X2, ncRNA	5748	3435 bits(1860)	1860/1860(100%)	0/1860(0%)
Mus musculus	house mouse	Mammal	42.4891	6 （NC_000006.12）	47713974	47750194	36220	2475/4204(start with N)	1506/4204	AGGAGA	6	50	7	4202	Uncharacterised protein [Chlamydia abortus]	150	149/150(99%)	150/150(100%)	ncRNA	PREDICTED: Mus musculus uncharacterized LOC115490350 (LOC115490350), transcript variant X2, ncRNA	5748	4065 bits(2201)	2201/2201(100%)	0/2201(0%)
Mus musculus	house mouse	Mammal	42.4891	6 （NC_000006.12）	25506494	25521610	15116	757/3091	2327/3091	TTTTGTTT	8	13	5	3091	ORF2 [Mus musculus domesticus]	1281	34/39(87%)	34/39(87%)	protein-coding gene	PREDICTED: Mus musculus ST8 alpha-N-acetyl-neuraminide alpha-2,8-sialyltransferase 1 (St8sia1), transcript variant X6, mRNA	15599	671 bits(363)	471/523(90%)	7/523(1%)
Mus musculus	house mouse	Mammal	42.4891	7 （NC_000007.14）	15206260	15274905	68645	9599/11219	496/11218	AGAAA	5	20	13	11218	reverse transcriptase family protein, partial [Chlamydia abortus]	679	340/499(68%)	375/499(75%)	protein-coding gene	PREDICTED: Mus musculus RIKEN cDNA C030002A05 gene (C030002A05Rik), mRNA	138762	2124 bits(1150)	1437/1577(91%)	13/1577(0%)
Mus musculus	house mouse	Mammal	42.4891	7 （NC_000007.14）	15128893	15274905	146012	9600/11260	497/10991	GAAAG	5	40	13	10991	reverse transcriptase family protein, partial [Chlamydia abortus]	679	340/499(68%)	375/499(75%)	protein-coding gene	PREDICTED: Mus musculus RIKEN cDNA C030002A05 gene (C030002A05Rik), mRNA	138762	2124 bits(1150)	1437/1577(91%)	13/1577(0%)
Mus musculus	house mouse	Mammal	42.4891	8 （NC_000008.11）	55481262	55521086	39824	2090/3317	2667/3317	GTTGGT	6	50	12	3317	elongin-A3 member D-like [Mus musculus]	506	492/506(97%)	494/506(97%)	protein-coding gene	Mus musculus predicted gene, 51598 (Gm51598), mRNA	1905	3247 bits(1758)	1857/1905(97%)	5/1905(0%)
Mus musculus	house mouse	Mammal	42.4891	8 （NC_000008.11）	55798748	55846016	47268	316/3225(start with N)	1992/3225	TTGGTT	6	33	14	3225	elongin-A3 member D-like [Mus musculus]	506	506/506(100%)	506/506(100%)	protein-coding gene	PREDICTED: Mus musculus elongin-A3 member D-like (LOC115486965), mRNA	1877	3467 bits(1877)	1877/1877(100%)	0/1877(0%)
Mus musculus	house mouse	Mammal	42.4891	10 （NC_000010.1）	100324887	100385572	60685	472/5088	2405/5088	CTGCCT	6	67	13	5088	EG667568 protein [Mus musculus]	286	270/281(96%)	272/281(96%)	protein-coding gene	Mus musculus predicted gene 4302 (Gm4302), mRNA	927	1580 bits(855)	905/927(98%)	11/927(1%)
Mus musculus	house mouse	Mammal	42.4891	11 （NC_000011.10）	83137521	83174003	36482	798/11562	1357/11583	TCTCTC	6	50	5	11583	LRRGT00194 [Rattus norvegicus]	1710	87/107(81%)	92/107(85%)	protein-coding gene	PREDICTED: Mus musculus kalirin, RhoGEF kinase (Kalrn), transcript variant X44, mRNA	40191	1279 bits(692)	904/1007(90%)	12/1007(1%)
Mus musculus	house mouse	Mammal	42.4891	8 （NC_000008.11）	21182769	21252194	69425	3997/10361	5029/10361(followed with N)	GGCTCCTGGTGACATTGAGCCAACTCATTCCACCTGTGCTGCTGACAGCAG	51	56.9	4	10361	hypothetical protein GCM10010385_69480 [Streptomyces geysiriensis]	1219	500/594(84%)	529/594(89%)	hypothetical gene	PREDICTED: Mus musculus predicted gene 7697 (Gm7697), transcript variant X1, mRNA	9417	6702 bits(3629)	3931/4073(97%)	35/4073(0%)
Gorilla gorilla	western gorilla	Mammal	40.7803	10 （NC_000010.11）	63933743	63992417	58674	749/4355	3601/4355	ACAT	4	25	12	4355	ANKRD30A isoform 3, partial [Pan troglodytes]	684	21/22(95%)	21/22(95%)	protein-coding gene	PREDICTED: Gorilla gorilla gorilla ankyrin repeat domain 30A (ANKRD30A), mRNA	4765	165 bits(89)	92/93(99%)	1/93(1%)
Gorilla gorilla	western gorilla	Mammal	40.7803	SRLZ01000068.1	22610	40101	17491	2529/6618	4972/6618	TCCT	4	50	4	6618	DNA-directed RNA polymerase II subunit RPB1 [Macaca nemestrina]	881	121/146(83%)	129/146(88%)	protein-coding gene	PREDICTED: Piliocolobus tephrosceles DNA-directed RNA polymerase II subunit RPB1-like (LOC113219929), mRNA(？)	1171	1177 bits(637)	777/846(92%)	3/846(0%)
Gorilla gorilla	western gorilla	Mammal	40.7803	1 （NC_044602.1）	219989			1395/1755	559/1755	CCTGACCCTAAAACAACCCTAACCCTGGGCCCTGGC	36	61.1	10	1165	putative uncharacterized protein FLJ44672	340	81/85(95%)	82/85(96%)	uncharacterized gene	PREDICTED: Macaca fascicularis nascent polypeptide-associated complex subunit alpha, muscle-specific form (LOC102140879), mRNA	3245	883 bits(478)	654/738(89%)	15/738(2%)
Pan troglodytes	chimpanzee	Mammal	40.8082	20 （NC_036899.1）	26412470	26426780	14310	0	0	GGGCTG	6	83	5	1599	LOW QUALITY PROTEIN: protein FAM27D1-like [Pan troglodytes]	292	86/130(66%)	95/130(73%)	protein-coding gene	PREDICTED: Pan troglodytes protein FAM182B (LOC101056735), transcript variant X1, mRNA	7883	1057 bits(572)	990/1195(83%)	16/1195(1%)
Pan troglodytes	chimpanzee	Mammal	40.8082	NW_019933157.1	0	84878	84878	11973/12336	0	CTAACC	6	50	7	12336	hCG1739111, isoform CRA_a [Homo sapiens]	191	175/183(96%)	178/183(97%)	protein-coding gene	PREDICTED: Pan troglodytes proline-rich protein 36-like (LOC107973240), mRNA	3392	2820 bits(1527)	1558/1572(99%)	5/1572(0%)
Pan troglodytes	chimpanzee	Mammal	40.8082	NW_019937174.1	0	29400	29400	2260/6013	2241/6013	TCCT	4	50	6	6013	Uncharacterised protein [Streptococcus pneumoniae]	130	127/130(98%)	128/130(98%)	uncharacterized gene	PREDICTED: Pan troglodytes uncharacterized LOC112207525 (LOC112207525), mRNA	2411	2808 bits(1520)	1586/1617(98%)	8/1617(0%)
Macaca mulatta	Rhesus monkey	Mammal	41.0424	X （NC_041774.1）	1334670	1343634	8964	34/282	88/281	ATGCGTATATACATATACGCACAT	24	33	6	281	DUF1725 domain-containing protein [Staphylococcus pseudintermedius]	50	24/32(75%)	26/32(81%)	protein-coding gene	PREDICTED: Macaca fascicularis uncharacterized LOC107128191 (LOC107128191), ncRNA	1177	78.7 bits(42)	48/51(94%)	0/51(0%)
Macaca mulatta	Rhesus monkey	Mammal	41.0424	3 （NC_041756.1）	57279288	57293201	13913	1910/2463	1520/2463	CGTGTG	6	67	7	2463	uncharacterized protein LOC116274540 [Papio anubis]	239	230/239(96%)	233/239(97%)	uncharacterized gene	PREDICTED: Papio anubis uncharacterized LOC116274540 (LOC116274540), mRNA	2473	4045 bits(2190)	2273/2314(98%)	2/2314(0%)
Macaca mulatta	Rhesus monkey	Mammal	41.0424	1 （NC_041754.1）	89457622	89519452	61830	2694/8014	2374/8014	GGTGGCG	7	86	8	8014	vegetative cell wall protein gp1-like	307aa	197/313(63%)	209/313(66%)	protein-coding gene	/
Papio anubis	olive baboon	Mammal	40.9646	7 （NC_044982.1）	162666116	162696514	30398	6143/9495	1151/9495	GGGGTG	6	83	4	9495	PREDICTED: uncharacterized protein LOC105575317 [Cercocebus atys]	196	135/182(74%)	138/182(75%)	uncharacterized gene	PREDICTED: Macaca nemestrina uncharacterized LOC105489904 (LOC105489904), transcript variant X1, mRNA	8328	4287 bits(2321)	2553/2664(96%)	20/2664(0%)
Rattus norvegicus	Norway rat	Mammal	42.3423	1 （NC_005100.4）	215912480	215942938	30458	0	2607/3794	GTGT	4	50	9	3794	rCG48178, partial [Rattus norvegicus]	48	17/17(100%)	17/17(100%)	ncRNA	PREDICTED: Rattus norvegicus uncharacterized LOC102549619 (LOC102549619), transcript variant X15, ncRNA	2466	2811 bits(1522)	1842/1992(92%)	39/1992(1%)
Rattus norvegicus	Norway rat	Mammal	42.3423	1 （NC_005100.4）	1441746	1475254	33508	5182/16329	506/16329	ACCCCCTCCATGTAG	15	60	3	16329	retinoic acid early-inducible protein 1-gamma isoform X2 [Rattus norvegicus]	209	101/107(94%)	104/107(97%)	protein-coding gene	PREDICTED: Rattus norvegicus retinoic acid early transcript delta (Raet1d), transcript variant X2, mRNA	2025	1779 bits(963)	1045/1086(96%)	0/1086(0%)
Rattus norvegicus	Norway rat	Mammal	42.3423	NW_007906412.1	5645594	6711813	1066219	13227/85552	25674/85552(followed with N)	AAAG	4	25	13	85552	PREDICTED: Y-linked testis-specific protein 1, partial [Rattus norvegicus]	218	218/218(100%)	218/218(100%)	protein-coding gene	PREDICTED: Rattus rattus Y-linked testis-specific protein 1-like (LOC116885742), mRNA	1877	2689 bits(1456)	1741/1881(93%)	9/1881(0%)
Rattus norvegicus	Norway rat	Mammal	42.3423	NW_007906412.1	5645594	6711813	1066219	13329/85507	22165/85507(followed with N)	TACA	4	25	13	85507	PREDICTED: Y-linked testis-specific protein 1, partial [Rattus norvegicus]	221	221/221(100%)	221/221(100%)	protein-coding gene	PREDICTED: Rattus rattus Y-linked testis-specific protein 1-like (LOC116885742), mRNA	1877	2689 bits(1456)	1741/1881(93%)	9/1881(0%)
Drosophila melanogaster	/	Ecdysozoa	42.0751	2R (NT_033778.4)	19729475	19766401	36926	73/338	258/338	AGGCAGC	7	71.4	100	338	5S ribosomal RNA	135bp	135/135(100%)		rRNA	Drosophila melanogaster 5S ribosomal RNA (5SrRNA:CR33452), rRNA	135	250 bits(135)	135/135(100%)	0/135(0%)
Drosophila melanogaster	/	Ecdysozoa	42.0751	3R (NT_033777.3)	1763612	1794320	30708	5581/6358	630/6358	AAAAAAAATAATAAT	15	0	5	6358	PREDICTED: uncharacterized protein LOC108975215 [Bactrocera latifrons]	233	144/220(65%)	170/220(77%)	uncharacterized gene	PREDICTED: Drosophila sechellia neurotrimin (LOC116801758), transcript variant X5, mRNA	948	335 bits(181)	233/258(90%)	4/258(1%)
Drosophila mauritiana	/	Ecdysozoa	42.1927	NIGA01000108.1	66483	77836	11353	748/4764	654/4764(followed with N)	AATTCATCGTCTCACCTAGACGGATAACTCAC	32	44	3	4764	polyprotein [Drosophila melanogaster]	1053	679/728(93%)	686/728(94%)	ncRNA	PREDICTED: Drosophila sechellia uncharacterized LOC116800342 (LOC116800342), transcript variant X2, ncRNA	545	689 bits(373)	377/379(99%)	0/379(0%)
Drosophila mauritiana	/	Ecdysozoa	42.1927	NIGA01000194.1	16433	17629	1196	0	143/188	ATAATATGAGAAATTAAATAAT	22	9	7	188	/				/	/
Drosophila mauritiana	/	Ecdysozoa	42.1927	NIGA01000226.1	166522	186367	19845	418/4117	0	CATAAA	6	17	5	4117	hypothetical protein 1 - fruit fly (Drosophila melanogaster) transposon 412 [Drosophila melanogaster]	128	83/91(91%)	85/91(93%)	hypothetical gene	Drosophila melanogaster uncharacterized protein, transcript variant D (CG7564), mRNA	10443	2423 bits(1312)	1733/1923(90%)	82/1923(4%)
Drosophila mauritiana	/	Ecdysozoa	42.1927	NIGA01000272.1	89413	113213	23800	4308/5620	2422/5620	GAGCAGGAT	9	56	4	5620	uncharacterized protein LOC116803218 [Drosophila sechellia]	917	469/482(97%)	471/482(97%)	uncharacterized gene	PREDICTED: Drosophila sechellia uncharacterized LOC116803240 (LOC116803240), mRNA	3097	3341 bits(1809)	1900/1945(98%)	2/1945(0%)
Drosophila yakuba	/	Ecdysozoa	42.3955	NW_002054192.1						GACGGACA	8	63	11	1328	uncharacterized protein Dyak_GE17942, isoform D [Drosophila yakuba]	598	9/16(56%)	13/16(81%)	uncharacterized gene	Drosophila yakuba uncharacterized protein, transcript variant A (Dyak/GE13158), mRNA	1699	60.2 bits(32)	34/35(97%)	0/35(0%)
Drosophila pseudoobscura	/	Ecdysozoa	44.9215	NW_001589392.2	12260	40833	28573	0	2485/3524	GAACCGTCAGCGGAGCACCGACACCAAG	28	64	6	3524	GL16366 [Drosophila persimilis]	107	34/46(74%)	38/46(82%)	ncRNA	PREDICTED: Drosophila miranda uncharacterized LOC108155749 (LOC108155749), ncRNA	1220	1399 bits(757)	841/879(96%)	15/879(1%)
Drosophila pseudoobscura	/	Ecdysozoa	44.9215	NW_001589961.2	3232439	3236703	4264	0	0	ATTAAGCACTAT	12	25	18	191	uncharacterized protein Dpse_GA31630, isoform A [Drosophila pseudoobscura pseudoobscura]	75	30/34(88%)	31/34(91%)	uncharacterized gene	Drosophila pseudoobscura pseudoobscura GA32526 (Dpse/GA32526), ncRNA	3498	176 bits(95)	98/99(99%)	1/99(1%)
Drosophila pseudoobscura	/	Ecdysozoa	44.9215	NW_001590118.1	1237	17837	16600	1608/2650	1312/2650	GGGTATGGCCACTCAATTTGGTTC	24	50	6	2650	uncharacterized protein LOC111068948 isoform X6 [Drosophila obscura]	1747	189/225(84%)	208/225(92%)	uncharacterized gene	/
Drosophila pseudoobscura	/	Ecdysozoa	44.9215	NW_001591083.1	2179	52698	50519	1082/5479	4669/5479	ACGACAGAAAATTCTGGAGCTGTGTTGGTGTGACG	35	49	9	5479	uncharacterized protein Dpse_GA30005 [Drosophila pseudoobscura pseudoobscura]	824	9/14(64%)	12/14(85%)	uncharacterized gene	/
Drosophila pseudoobscura	/	Ecdysozoa	44.9215	NW_001591844.1	1	16282	16281	0(start with 1)	297/377(followed with N)	AAAATGA	7	14	37	377	hypothetical protein EVAR_65319_1 [Eumeta japonica]	111	33/40(83%)	35/40(87%)	hypothetical gene	Drosophila pseudoobscura pseudoobscura 5S ribosomal RNA (Dpse/5SrRNA:GA29346), rRNA	119	220 bits(119)	119/119(100%)	0/119(0%)
Drosophila pseudoobscura	/	Ecdysozoa	44.9215	NW_001593728.1	6	4401	4395	119/592	404/592(followed with N)	GACGGACA	8	63	7	592	GL19360 [Drosophila persimilis]	294	25/27(93%)	25/27(92%)	protein-coding gene	PREDICTED: Drosophila miranda stAR-related lipid transfer protein 13-like (LOC108155217), mRNA	1889	99.0 bits(53)	57/59(97%)	0/59(0%)
Drosophila erecta	/	Ecdysozoa	41.3	NW_020825200.1	6172968	6176108	3140	0	128/148	CAAAAAAATTA	11	9	9	148	ABC transporter substrate-binding protein [Pseudomonas sp. Fl4BN1]	305	17/31(55%)	22/31(70%)	protein-coding gene	/
Drosophila erecta	/	Ecdysozoa	41.3	NW_020825230.1	631984	654806	22822	0	994/4429	AAAACTTAAGT	11	18	5	4429	unknown [Drosophila erecta]	887	50/162(31%)	82/162(50%)	uncharacterized gene	/
Drosophila erecta	/	Ecdysozoa	41.3	CH954179.1	18780561	18784025	3464	0	129/150	CAAAAAAATGA	11	18	19	150	/				/	/
Drosophila erecta	/	Ecdysozoa	41.3	CH954179.1	18916392	18979690	63298	0	137/150	CAAAAAAATGA	11	18	18	150	ORF B [Trichoplusia ni TED virus]	1084	30/41(73%)	37/41(90%)	protein-coding gene	PREDICTED: Drosophila sechellia uncharacterized LOC116800374 (LOC116800374), ncRNA	2523	71.3 bits(38)	40/41(98%)	0/41(0%)
Drosophila erecta	/	Ecdysozoa	41.3	CH954179.1	20576483	20580036	3553	0	129/150	CAAAAAAATGA	11	18	19	150	uncharacterized protein LOC6553456 [Drosophila erecta]	722	10/16(63%)	13/16(81%)	uncharacterized gene	/
Drosophila erecta	/	Ecdysozoa	41.3	CH955882.1	4	3080	3076	0	0	ATTTTTTTGTA	11	9	13	157	/				/	/
Drosophila erecta	/	Ecdysozoa	41.3	CH956179.1	1	2499	2498	0(start with 1)	0	AAAAATTGGAA	11	18	12	159	hypothetical protein [bacterium]	199	17/36(47%)	22/36(61%)	hypothetical gene	PREDICTED: Drosophila erecta uncharacterized LOC113564639 (LOC113564639), ncRNA	357	87.9 bits(47)	57/62(92%)	0/62(0%)
Drosophila athabasca	/	Ecdysozoa	43.8812	4 (CM017794.1)	7911413	7921652	10239	257/516	461/516	GTCC	4	75	16	516	GL14495 [Drosophila persimilis]	933	60/66(91%)	64/66(96%)	protein-coding gene	PREDICTED: Drosophila obscura flocculation protein FLO11 (LOC111066726), transcript variant X2, mRNA	3431	289 bits(156)	186/201(93%)	0/201(0%)
Drosophila athabasca	/	Ecdysozoa	43.8812	X (CM017796.1)	38704835	38742355	37520	5456/7239	2974/7239	ATGT	4	25	5	7239	uncharacterized protein LOC116650112 [Drosophila virilis]	240	60/96(63%)	73/96(76%)	uncharacterized gene	PREDICTED: Drosophila persimilis alpha-(1,3)-fucosyltransferase B (LOC6593378), transcript variant X2, mRNA	1524	187 bits(101)	130/144(90%)	1/144(0%)
Drosophila athabasca	/	Ecdysozoa	43.8812	X (CM017796.1)	32267506	32310233	42727	350/6778	666/6778	GTCC	4	75	7	6778	uncharacterized protein LOC116650112 [Drosophila virilis]	240	60/96(63%)	73/96(76%)	uncharacterized gene	PREDICTED: Drosophila obscura uncharacterized LOC111075664 (LOC111075664), transcript variant X3, ncRNA	1263	86.1 bits(46)	62/70(89%)	0/70(0%)
Drosophila athabasca	/	Ecdysozoa	43.8812	X (CM017796.1)	38704835	38742355	37520	323/7037	816/7037	ATTTCTAAAC	10	20	6	7037	uncharacterized protein LOC116650112 [Drosophila virilis]	240	60/96(63%)	73/96(76%)	uncharacterized gene	PREDICTED: Drosophila persimilis alpha-(1,3)-fucosyltransferase B (LOC6593378), transcript variant X2, mRNA	1524	187 bits(101)	130/144(90%)	1/144(0%)
Drosophila athabasca	/	Ecdysozoa	43.8812	X (CM017796.1)	38704835	38749847	45012	3782/6825	2139/6825	CTGGAGCTGTGG	12	67	5	6825	hypothetical protein [Escherichia coli]	449	192/349(55%)	237/349(67%)	hypothetical gene	PREDICTED: Drosophila persimilis alpha-(1,3)-fucosyltransferase B (LOC6593378), transcript variant X2, mRNA	1524	187 bits(101)	130/144(90%)	1/144(0%)
Drosophila athabasca	/	Ecdysozoa	43.8812	VMQQ01000022.1	900610	916163	15553	453/757	358/757	GCTGCC	6	83	19	764	PREDICTED: hemicentin-1-like [Amphimedon queenslandica]	781	26/47(55%)	29/47(61%)	protein-coding gene	/
Drosophila athabasca	/	Ecdysozoa	43.8812	VMQQ01000046.1	6810	74755	67945	929/1386	470/1386(followed with N)	GACG	4	75	34	1386	Hypothetical predicted protein, partial [Drosophila guanche]	246	28/31(90%)	30/31(96%)	hypothetical gene	PREDICTED: Drosophila obscura zinc finger protein 664 (LOC111069076), mRNA	2070	126 bits(68)	78/83(94%)	0/83(0%)
Drosophila athabasca	/	Ecdysozoa	43.8812	VMQQ01000058.1	15361	57754	42393	2096/6784	6455/6784(followed with N)	CAGCCACAGCTC	12	67	6	6784	fat body protein 2 [Drosophila persimilis]	256	70/86(81%)	74/86(86%)	protein-coding gene	PREDICTED: Drosophila persimilis alpha-(1,3)-fucosyltransferase B (LOC6593378), transcript variant X2, mRNA	1524	187 bits(101)	130/144(90%)	1/144(0%)
Drosophila mojavensis	/	Ecdysozoa	43.8812	NW_001979113.1	18078298	18086035	7737	222/316	0	GAGTCTTGTAGCATTCAGCTTTTGTCATGTA	31	39	15	316	uncharacterized protein Dmoj_GI15485, isoform J [Drosophila mojavensis]	2565	11/16(69%)	13/16(81%)	uncharacterized gene	/
Drosophila mojavensis	/	Ecdysozoa	43.8812	NW_001979115.1	14701030	14717949	16919	748/1268	410/1268	TATCGAAATCGATAAATAGT	20	25	5	1268	uncharacterized protein Dmoj_GI18932 [Drosophila mojavensis]	867	13/29(45%)	14/29(48%)	uncharacterized gene	/
Drosophila mojavensis	/	Ecdysozoa	43.8812	NW_001979115.1	14701030	14717949	16919	625/1388	642/1388	ATCAATATTTACACATGCTTCATAGATGAAT	31	26	5	1388	/				/	/
Drosophila mojavensis	/	Ecdysozoa	43.8812	NW_001979123.1	142073	145665	3592	479/833	98/833	TGTG	4	50	4	833	uncharacterized protein Dmoj_GI26041 [Drosophila mojavensis]	26	16/20(80%)	17/20(85%)	uncharacterized gene	PREDICTED: Drosophila mojavensis mucin-5AC (LOC6574482), transcript variant X3, mRNA	2797	95.3 bits(51)	56/58(97%)	1/58(1%)
Drosophila mojavensis	/	Ecdysozoa	43.8812	NW_001979148.1	77923	83679	5756	114/940	680/940	CTGT	4	50	6	940	uncharacterized protein Dmoj_GI26041 [Drosophila mojavensis]	26	16/20(80%)	17/20(85%)	uncharacterized gene	PREDICTED: Drosophila mojavensis mucin-5AC (LOC6574482), transcript variant X3, mRNA	2797	97.1 bits(52)	52/52(100%)	0/52(0%)
Drosophila virilis	/	Ecdysozoa	40.3	NW_002014419.1	5894662	5896355	1693	0	0	TATT	4	0	10	115	/				/	/
Drosophila virilis	/	Ecdysozoa	40.3	NW_002014448.1	4000549	4015215	14666	0	0	GGAGATATGACGTTCCAAAACGACATAACTCCGCGC	36	50	25	411	uncharacterized protein LOC6627231 isoform X1 [Drosophila virilis]	402	14/29(48%)	18/29(62%)	uncharacterized gene	/
Drosophila virilis	/	Ecdysozoa	40.3	NW_002014450.1	1658571	1696604	38033	1090/4906	785/4906	TCCCTCTGTAGCCGAGCAGGTGCTCCCCTTCCATGACCTGGGAGGCCTTCCTCCGAC	57	65	8	4906	protease, reverse transcriptase, ribonuclease H, integrase, partial [Drosophila buzzatii]	1147	412/684(60%)	508/684(74%)	ncRNA	PREDICTED: Drosophila virilis uncharacterized LOC116649922 (LOC116649922), ncRNA	90	156 bits(84)	88/90(98%)	0/90(0%)
Drosophila virilis	/	Ecdysozoa	40.3	NW_002014458.1	1343857	1366269	22412	2610/3437	631/3437	ATTCGTGAAGCCAAGTGTTGGGCGATGAACGAGCAATGTGGTTGATAA	48	46	5	3437	uncharacterized protein LOC116802425 [Drosophila sechellia]	426	157/327(48%)	215/327(65%)	uncharacterized gene	PREDICTED: Drosophila virilis uncharacterized LOC116650435 (LOC116650435), ncRNA	4997	95.3 bits(51)	51/51(100%)	0/51(0%)
Drosophila virilis	/	Ecdysozoa	40.3	QMEO02000202.1	1288265	1325571	37306	426/2455	157/2455	ATATTGAGCT	10	30	14	2455	GL18200 [Drosophila persimilis]	583	89/169(53%)	110/169(65%)	protein-coding gene	PREDICTED: Drosophila virilis uncharacterized LOC116650507 (LOC116650507), ncRNA	937	111 bits(60)	64/66(97%)	0/66(0%)
Drosophila virilis	/	Ecdysozoa	40.3	NW_002014817.1	1	9028	9027	280/756(start with 1)	0	AATA	4	0	11	756	hypothetical protein, partial [Acinetobacter baumannii]	185	19/32(59%)	23/32(71%)	hypothetical gene	PREDICTED: Drosophila virilis uncharacterized LOC116650448 (LOC116650448), ncRNA	3834	65.8 bits(35)	35/35(100%)	0/35(0%)
Drosophila virilis	/	Ecdysozoa	40.3	NW_002015346.1	1	4979	4978	226/756(start with 1)	0	TATT	4	0	6	756	hypothetical protein, partial [Acinetobacter baumannii]	185	18/27(67%)	22/27(81%)	hypothetical gene	PREDICTED: Drosophila virilis uncharacterized LOC116650446 (LOC116650446), ncRNA	4324	438 bits(237)	312/346(90%)	13/346(3%)
Caenorhabditis elegans	/	Ecdysozoa	35.4671	II (NC_003280.10)	7446759	7448315	1556	101/113	107/113	GAAGGATCGGGCCG	14	71	9	113	Uncharacterized protein CELE_Y9D1A.1 [Caenorhabditis elegans]	456	32/36(89%)	32/36(88%)	uncharacterized gene	Caenorhabditis elegans long non-coding RNA Y9D1A.1 (Y9D1A.1), lncRNA	1345	82.4 bits(44)	44/44(100%)	0/44(0%)
Caenorhabditis elegans	/	Ecdysozoa	35.4671	V (NC_003283.11)	19537817	19538964	1147	0	0	AGGT	4	50	9	99	/				/	/
Caenorhabditis elegans	/	Ecdysozoa	35.4671	V (NC_003283.11)	14741610	14743784	2174	75/93	0	TGGTGGCGG	9	78	14	93	Gamma-tubulin interacting protein 2 [Caenorhabditis elegans]	642	6/13(46%)	9/13(69%)	protein-coding gene	/
Caenorhabditis elegans	/	Ecdysozoa	35.4671	I (NC_003279.8)	2244754	2246284	1530	14/132	17/132	TTTGAGACATC	11	36	7	131	/				/	/
Caenorhabditis nigoni	/	Ecdysozoa	38.3173	IV (CM008512.1)	10467773	10482415	14642	0	160/160	AGAGTTTCTA	10	30	60	160	hypothetical protein B9Z55_014231	99aa	23/23(92%)	24/25(96%)	hypothetical gene	/
Caenorhabditis nigoni	/	Ecdysozoa	38.3173	IV (CM008512.1)	10616771	10627484	10713	70/162	0	TCTAGAGAGT	10	40	48	162	/				/	/
Caenorhabditis nigoni	/	Ecdysozoa	38.3173	IV (CM008512.1)	10619243	10620803	1560	70/172	169/172	TTCTAGGAGA	10	40	7	172	hypothetical protein B9Z55_014231	99aa	23/23(92%)	24/25(96%)	hypothetical gene	/
Caenorhabditis nigoni	/	Ecdysozoa	38.3173	V (CM008513.1)	12462792	12465459	2667	0	0	CTAAGGGATT	10	40	12	192	/				/	/
Caenorhabditis nigoni	/	Ecdysozoa	38.3173	V (CM008513.1)	12462798	12465677	2879	0	0	GATTCTAAGG	10	40	13	182	/				/	/
Caenorhabditis nigoni	/	Ecdysozoa	38.3173	V (CM008513.1)	12534249	12536409	2160	0	195/195	GATTCTAAG	9	33	8	195	/				/	/
Tachypleus tridentatus	/	Ecdysozoa	33.1	6 (CM014382.1)	157843692	157865998	22306	1328/1378	0	TAGCTGGAATTATCGTACTTATCATTAAAACAATAG	36	28	8	1378	Transposable element Tc3 transposase	208aa	115/192(60%)	137/192(71%)	protein-coding gene	/
Tachypleus tridentatus	/	Ecdysozoa	33.1	6 (CM014382.1)	77541726	77565650	23924	1476/2818	0	ATAATCTGAAGCTACAGGCATCAGATAAGGCATGTTG	37	41	6	2817	uncharacterized LOC106461758 misc_RNA	4515bp	207/251(82%)		ncRNA	/
Tachypleus tridentatus	/	Ecdysozoa	33.1	6 (CM014382.1)	61873619	61900951	27332	2899/3051	0	CTCTAGATGGAACAAACTGAAAACAGCTTCATATCACTCATATC	44	36	7	3005	general transcription factor II-I repeat domain-containing protein 2-like	708aa	243/596(41%)	355/596(60%)	protein-coding gene	/
Tachypleus tridentatus	/	Ecdysozoa	33.1	8 (CM014384.1)	149919794	149970350	50556	2934/4114	0	GAATCATTTCAATACTCTTTTCTATAATTAGATTTTTCAGTGA	43	23	5	4108	RNA-directed DNA polymerase from mobile element jockey-like	540aa	11/265(42%)	167/265(63%)	protein-coding gene	/
Tachypleus tridentatus	/	Ecdysozoa	33.1	9 (CM014385.1)	149935465	149948806	13341	733/2785	0	TTATATTAACTGGTGGTAAACCTAATATCATCA	33	27	4	1785	polycystic kidney disease protein 1-like 2-like (LOC100371767)	8811bp	483/676(71%)		protein-coding gene	/
Tachypleus tridentatus	/	Ecdysozoa	33.1	11 (CM014387.1)	20413591	20435662	22071	420/2356(started with N)	2401/2356	AATACACATGAACAGTAAGATACTTATCCTATACCACATTATATCAT	47	28	7	1699	uncharacterized protein LOC115163256	4528aa	85/343(25%)	126/343(36%)	uncharacterized gene	/
Tachypleus tridentatus	/	Ecdysozoa	33.1	1 (CM014377.1)	105111773	105140133	28360	0(started with N)	0	CAGAACATTAGTTAAACGTTTATTGTACAAGAGAAAACCTTACATTTTGTTGTACAGTTA	60	28	13	275	/				/	PREDICTED: Limulus polyphemus 6-phosphofructo-2-kinase/fructose-2,6-bisphosphatase-like (LOC106468230), mRNA	5589	198 bits(107)	194/236(82%)	5/236(2%)
Tachypleus tridentatus	/	Ecdysozoa	33.1	3 (CM014379.1)	42638928	42676549	37621	1037/2011	1309/2011	TCCTTCTGACTGATGGCACGGGAAGAAGAGCTTCCTCTG	39	54	14	2011	/				/	/
Tachypleus tridentatus	/	Ecdysozoa	33.1	3 (CM014379.1)	34677239	42639964	7962725	4531/4670	450/4671	GTGTTTTATAAAACTTTGTCTACACTGGTTTCTAGTATGTTGTGACAGTGTGATATTACT	60	32	7	4671	transposase [Forficula auricularia]	342	57/133(43%)	81/133(60%)	protein-coding gene	/
Tachypleus tridentatus	/	Ecdysozoa	33.1	RQPD01000101.1	8617537	8650563	33026	4115/4910	4130/4910	TGTTAGTTTTGGTG	14	36	6	4910	hypothetical protein BSL78_17203 [Apostichopus japonicus]	819	75/237(32%)	120/237(50%)	hypothetical gene	PREDICTED: Limulus polyphemus sodium-coupled neutral amino acid transporter 9 homolog (LOC106458228), transcript variant X6, mRNA	4533	76.8 bits(41)	57/64(89%)	4/64(6%)
Pinctada imbricata	Akoya pearl oyster	Molluscs	36.8305	1 (CM008062.1)	11985415	11992677	7262	173/4895	0	AAATGCAATGACATAGTTAAAT	22	23	3	4895	calcium uniporter protein, mitochondrial-like	472bp	149/194(77%)		protein-coding gene	/
Pinctada imbricata	Akoya pearl oyster	Molluscs	36.8305	1 (CM008062.1)	99429566	99434637	5071	0	0	TTATTGTTACCACTTATTTTGAGATTCGTAAAAGAG	36	28	5	18	hypothetical protein PCASD_00793	287aa	46/231(20%)	121/231(52%)	hypothetical gene	/
Pinctada imbricata	Akoya pearl oyster	Molluscs	36.8305	2 (CM008063.1)	50646672	50647383	711	54/156	56/156(followed with N)	GTCTGTTT	8	38	4	156	/	/	/	/	/	/
Pinctada imbricata	Akoya pearl oyster	Molluscs	36.8305	2 (CM008063.1)	4017715	4018548	833	117/129	129/129	ACTCATAATTA	11	18	3	129	hypothetical protein BRAFLDRAFT_140472, partial	109aa	42/82(51%)	54/82(65%)	hypothetical gene	/
Pinctada imbricata	Akoya pearl oyster	Molluscs	36.8305	4 (CM008065.1)	31582382	31584903	2521	63/131(started with N)	113/131	AAAAATTTCAG	11	18	10	131	/	/	/	/	/	/
Pinctada imbricata	Akoya pearl oyster	Molluscs	36.8305	4 (CM008065.1)	47620336	47622286	1950	286/324	0	AAAAATTTCAG	11	18	4	324	type-1 angiotensin II receptor-associated protein-like (LOC105345702)	528bp	113/150bp(75%)		protein-coding gene	/
Pinctada imbricata	Akoya pearl oyster	Molluscs	36.8305	6 (CM008067.1)	7914706	7915680	974	0	0	TTTCGCGATATTACGCGAAAG	21	43	3	14	hypothetical protein LOTGIDRAFT_143993, partial	212aa	63/157(40%)	69/157(43%)	hypothetical gene	/
Pinctada imbricata	Akoya pearl oyster	Molluscs	36.8305	11 (CM008072.1)	53188667	53192265	3598	269/272	0	ACCGGAGGTGTGGTTATTCAGGAT	24	50	4	272	uncharacterized LOC102549336 ncRNA	1595bp	352/535(66%)		ncRNA	/
Pinctada imbricata	Akoya pearl oyster	Molluscs	36.8305	13 (CM008074.1)	6394822	6397696	2874	0	0	TGTATGAGGAATGTCATTCTGA	22	36	6	9	uncharacterized LOC110527629	1148bp	366/550(67%)		uncharacterized gene	/
Pinctada imbricata	Akoya pearl oyster	Molluscs	36.8305	10 (CM008071.1)	55309088	55400782	91694	0	106/142	TCTTTACTCTT	11	27	15	142	/				/	/
Pinctada imbricata	Akoya pearl oyster	Molluscs	36.8305	NIJJ01076284.1	23275	63392	40117	1549/6032	1807/6032	CTTT	4	25	7	6032	histone H3.2 [Daphnia magna]	170	139/148(94%)	143/148(96%)	protein-coding gene	PREDICTED: Pecten maximus histone H3 (LOC117320086), mRNA	1608	451 bits(244)	357/413(86%)	2/413(0%)
Schistosoma mansoni	/	Platyhelminthes	35.2771	1 (NC_031495.1)	9421034	9458672	37638	0	469/1629	TATATATACATAAA	14	7	23	1615	Mariner Mos1 transposase	110aa	20/25(80%)	21/25(84%)	protein-coding gene	/
Schistosoma mansoni	/	Platyhelminthes	35.2771	2 (NC_031496.1)	29973466	29989455	15989	1353/2872	2111/2872	ATCGGAGTCATTTGATTTAACATCATTGAGAGAACACATTAA	42	31	5	2881	hypothetical protein partial mRNA	450bp	329/450(73%)		hypothetical gene	/
African malaria mosquito	Anopheles funestus	Ecdysozoa	42.4	2RL (CM012071.1)	89713945	89728823	14878	271/489	213/489	AAAATAATA	9	0	51	487	/				/	/
African malaria mosquito	Anopheles funestus	Ecdysozoa	42.4	2RL (CM012071.1)	25640788	25702797	62009	318/488	242/488	TTTTTTGAT	9	11	95	488	/				/	/
African malaria mosquito	Anopheles funestus	Ecdysozoa	42.4	3RL (CM012072.1)	81525363	81525853	490	91/355	263/355	AAAATAAAA	9	0	40	355	/				/	/
African malaria mosquito	Anopheles funestus	Ecdysozoa	42.4	3RL (CM012072.1)	72754049	72775353	21304	0	276/678	TTTTCATTT	9	11	22	678	/				/	/
African malaria mosquito	Anopheles funestus	Ecdysozoa	42.4	3RL (CM012072.1)	70968041	70983524	15483	621/669	430/669	TTTTTATTT	9	0	21	669	/				/	/
African malaria mosquito	Anopheles funestus	Ecdysozoa	42.4	3RL (CM012072.1)	85022573	85030697	8124	94/852	583/852	TTTATATTTT	10	0	11	852	/				/	/
Ooceraea biroi	clonal raider ant	Ecdysozoa	41.6042	5 (NC_039510.1)	4612	9871	5259	232/337	289/337	GGTTCACTCCACTTGAGTCCCTCTCAACCTCTATTT	36	47	9	342	Sialidase	458aa	75/80(94%)	76/80(95%)	protein-coding gene	/
Ooceraea biroi	clonal raider ant	Ecdysozoa	41.6042	14 (NC_039519.1)	374036	379926	5890	289/341	237/339	AACATGGAGGTCGGGACGGACTCAGAGGAGTGAACC	36	58	11	339	Sialidase	374aa	44/48(92%)	45/48(93%)	protein-coding gene	/
Salvelinus	Arctic char	Fish	43.6053	LG14 (NC_036854.1)	11435742	11441648	5906	248/2289	776/2289	ACAAGATATT	10	20	3	2289	PREDICTED: interleukin-22 receptor subunit alpha-1-like isoform X1 [Salmo salar]	621	26/26(100%)	26/26(100%)	protein-coding gene	PREDICTED: Salvelinus alpinus interleukin-20 receptor subunit alpha (LOC111972493), transcript variant X2, mRNA	2103	364 bits(197)	204/207(99%)	2/207(0%)
Salvelinus	Arctic char	Fish	43.6053	NW_019950062.1	3791	7379	3588	0	0	CTCCT	5	60	10	69	/				/	/
Felis catus	domestic cat	Mammal	41.9	A1 (NC_018723.3)	97018084	97019530	1446	0	0	GACAGA	6	50	7	156	Hypothetical predicted protein [Lynx pardinus]	142	40/42(95%)	40/42(95%)	hypothetical gene	PREDICTED: Lynx canadensis ovostatin homolog 2-like (LOC115518323), transcript variant X1, mRNA	4910	213 bits(115)	123/127(97%)	0/127(0%)
Felis catus	domestic cat	Mammal	41.9	B2 (NC_018727.3)	72094479	72096358	1879	234/256	0	TAATTTCAATTT	12	8	5	289	rna-binding protein 45-like [Lynx pardinus]	445	39/44(89%)	40/44(90%)	protein-coding gene	PREDICTED: Lynx canadensis MyoD family inhibitor domain containing (MDFIC), transcript variant X2, mRNA	3643	278 bits(150)	210/239(88%)	4/239(1%)
Felis catus	domestic cat	Mammal	41.9	B3 (NC_018728.3)	65165077	65166799	1722	93/132	52/132	GGAGAGTGGAGGAGGCTGAGTC	22	64	7	132	DUF885 domain-containing protein [Phycicoccus jejuensis]	588	16/42(38%)	22/42(52%)	protein-coding gene	/
Felis catus	domestic cat	Mammal	41.9	D2 (NC_018733.3)	19706450	19735786	29336	627/1181	0	CCGCA	5	80	17	1181	uncharacterized protein LOC109950918 [Corvus cornix cornix]	382	35/37(95%)	35/37(94%)	ncRNA	Homo sapiens RNA, 5S ribosomal 1 (RNA5S1), ribosomal RNA	121	224 bits(121)	121/121(100%)	0/121(0%)
Felis catus	domestic cat	Mammal	41.9	D2 (NC_018733.3)	19706450	19734031	27581	430/1175	134/1175	GCCT	4	75	18	1175	hypothetical protein EAI_13940, partial [Harpegnathos saltator]	52	45/45(100%)	45/45(100%)	ncRNA	Homo sapiens RNA, 5S ribosomal 1 (RNA5S1), ribosomal RNA	121	224 bits(121)	121/121(100%)	0/121(0%)
Felis catus	domestic cat	Mammal	41.9	NW_019365536.1	4030	9251	5221	192/408	0	CCTAAC	6	50	9	408	GH23874 [Drosophila grimshawi]	138	60/63(95%)	60/63(95%)	protein-coding gene	PREDICTED: Acinonyx jubatus uncharacterized LOC113601269 (LOC113601269), ncRNA	188	165 bits(89)	103/110(94%)	0/110(0%)
Felis catus	domestic cat	Mammal	41.9	NW_019366037.1	35828	63387	27559	0	99/301	TAGGGT	6	50	45	301	GH23874 [Drosophila grimshawi]	138	31/40(78%)	35/40(87%)	ncRNA	PREDICTED: Panthera pardus uncharacterized LOC109254916 (LOC109254916), ncRNA	204	244 bits(132)	166/181(92%)	7/181(3%)
Gallus gallus	chicken	Ave	41.9137	1 (NC_006088.5)	2266219	2332673	66454	1544/12950	1888/12950	GCCAGG	6	83	7	12950	serine/arginine repetitive matrix protein 2-like [Gallus gallus]	302	197/197(100%)	197/197(100%)	protein-coding gene	PREDICTED: Gallus gallus uncharacterized LOC107053233 (LOC107053233), mRNA	6945	10844 bits(5872)	5874/5875(99%)	0/5875(0%)
Gallus gallus	chicken	Ave	41.9137	1 (NC_006088.5)	79221959	79309644	87685	13328/15685	701/15685	AGCAGCC	7	71	6	15685	probable E3 ubiquitin-protein ligase RHC1A [Gallus gallus]	178	165/165(100%)	165/165(100%)	protein-coding gene	PREDICTED: Gallus gallus probable E3 ubiquitin-protein ligase RHC1A (LOC112530271), mRNA	1892	3476 bits(1882)	1892/1896(99%)	4/1896(0%)
Gallus gallus	chicken	Ave	41.9137	1 (NC_006088.5)	881940	898002	16062	578/1181(start with N)	1159/1181(followed with N)	GAAAAAA	7	14	10	1181	Uncharacterised protein [Chlamydia abortus]	97	89/91(98%)	90/91(98%)	uncharacterized gene	PREDICTED: Gallus gallus uncharacterized LOC107050607 (LOC107050607), ncRNA	337	115 bits(62)	62/62(100%)	0/62(0%)
Gallus gallus	chicken	Ave	41.9137	1 (NC_006088.5)	173294518	173322438	27920	839/1174	53/1174(followed with N)	TTCTTTT	7	14	17	1174	hypothetical protein CP082626L3_1207, partial [Chlamydia psittaci 08-2626_L3]	84	55/56(98%)	56/56(100%)	hypothetical gene	PREDICTED: Gallus gallus uncharacterized LOC107050417 (LOC107050417), ncRNA	366	145 bits(78)	78/78(100%)	0/78(0%)
Gallus gallus	chicken	Ave	41.9137	1 (NC_006088.5)	881940	898002	16062	580/1159(start with N)	1055/1159	AAAGAAAAACT	11	18	10	1159	Uncharacterised protein [Chlamydia abortus]	97	89/91(98%)	90/91(98%)	uncharacterized gene	PREDICTED: Gallus gallus uncharacterized LOC107050607 (LOC107050607), ncRNA	337	115 bits(62)	62/62(100%)	0/62(0%)
Gallus gallus	chicken	Ave	41.9137	12 (NC_006099.5)	35793	81077	45284	1869/4220	2468/4220	AACA	4	25	10	4420	Uncharacterised protein [Chlamydia abortus]	98	97/98(99%)	98/98(100%)	uncharacterized gene	PREDICTED: Gallus gallus TBC1 domain containing kinase (TBCK), transcript variant X21, mRNA	25559	159 bits(86)	118/132(89%)	8/132(6%)
Gallus gallus	chicken	Ave	41.9137	12 (NC_006099.5)	40111	81077	40966	1194/4346	3013/4346	GATA	4	25	9	4346	Uncharacterised protein [Chlamydia abortus]	98	97/98(99%)	98/98(100%)	uncharacterized gene	PREDICTED: Gallus gallus TBC1 domain containing kinase (TBCK), transcript variant X21, mRNA	25559	159 bits(86)	118/132(89%)	8/132(6%)
Gallus gallus	chicken	Ave	41.9137	12 (NC_006099.5)	2399603	2465001	65398	993/4134	2532/4134	TATC	4	25	15	4134	Uncharacterised protein [Chlamydia abortus]	98	97/98(99%)	98/98(100%)	uncharacterized gene	PREDICTED: Gallus gallus TBC1 domain containing kinase (TBCK), transcript variant X21, mRNA	25559	159 bits(86)	118/132(89%)	8/132(6%)
Gallus gallus	chicken	Ave	41.9137	12 (NC_006099.5)	2399603	2465001	65398	448/4236	3146/4236	TTTG	4	25	14	4236	Uncharacterised protein [Chlamydia abortus]	98	97/98(99%)	98/98(100%)	uncharacterized gene	PREDICTED: Gallus gallus TBC1 domain containing kinase (TBCK), transcript variant X21, mRNA	25559	159 bits(86)	118/132(89%)	8/132(6%)
Gallus gallus	chicken	Ave	41.9137	12 (NC_006099.5)	345183	377435	32252	1181/1525	1278/1525	CCCTCAGCCCTC	12	75	18	1525	Uncharacterised protein [Chlamydia abortus]	97	75/77(97%)	76/77(98%)	uncharacterized gene	PREDICTED: Gallus gallus uncharacterized LOC107050607 (LOC107050607), ncRNA	337	115 bits(62)	62/62(100%)	0/62(0%)
Gallus gallus	chicken	Ave	41.9137	12 (NC_006099.5)	2399603	2450970	51367	993/4134	1309/4134	TATCTATCTATC	12	25	12	4134	Uncharacterised protein [Chlamydia abortus]	98	96/98(98%)	97/98(98%)	uncharacterized gene	PREDICTED: Gallus gallus TBC1 domain containing kinase (TBCK), transcript variant X21, mRNA	25559	163 bits(88)	118/131(90%)	7/131(5%)
Gallus gallus	chicken	Ave	41.9137	12 (NC_006099.5)	3663943	3688306	24363	1079/6606	3115/6606	GCTGGTGGT	9	66.7	4	6619	uncharacterized protein LOC112531540 [Gallus gallus]	232bp	124/151(82%)		uncharacterized gene	/
Gallus gallus	chicken	Ave	41.9137	12 (NC_006099.5)	35694	81373	45679	1351/4350	3310/4350	AGATACATAGAT	12	25	10	4131	uncharacterized LOC109369894, ncRNA,Uncharacterised protein [Chlamydia abortus]	2733bp	431/588(73%)		ncRNA	/
Gallus gallus	chicken	Ave	41.9137	12 (NC_006099.5)	2399610	2463853	64243	986/4237	2540/4237	TATCTATCTATC	12	25	15	4783	Uncharacterised protein [Chlamydia abortus]	98aa	96/98(98%)	97/98(98%)	uncharacterized gene	/
Gallus gallus	chicken	Ave	41.9137	31 (NC_028740.2)	2671934	2682927	10993	83/277	209/277	ACCAGTATAG	10	40	26	129	uncharacterized LOC108445124 partial mRNA(没找出来)	1158bp	606/900(67%)		uncharacterized gene	/
Ficedula albicollis	collared flycatcher	Ave	44.2999	21 (NC_021692.1)	6695853	6701867	6014	277/2056	380/2056	AGGACAATCCTGGGAGCTTCTAGTCCTGCAGG	32	56	4	2056	Zinc finger protein 768, partial	155aa	109/154(71%)	109/154(70%)	protein-coding gene	/
Apis mellifera	honey bee	Ecdysozoa	32.5	LG3 (NC_037640.1)	10124453	10126202	1749	0	114/128	TTTTTAA	7	0	13	138	/				/	/
Apis mellifera	honey bee	Ecdysozoa	32.5	LG12 (NC_037649.1)	7523936	7530550	6614	653/746	285/746	ATACGATCGAATAAATAGT	19	26	8	746	/				/	/
Sus scrofa	pig	Mammal	41.5	NW_018084814.1	1	45937	45936	1073/1104(start with 1)	475/1104	GCAC	4	75	37	1105	hypothetical protein C0215_19085, partial [Clostridioides difficile]	71	71/71(100%)	71/71(100%)	hypothetical gene	PREDICTED: Sus scrofa uncharacterized LOC110259113 (LOC110259113), transcript variant X2, ncRNA	389	91.6 bits(49)	51/52(98%)	0/52(0%)
Sus scrofa	pig	Mammal	41.5	NW_018085336.1	1	85364	85363	2350/9592(start with 1)	599/9592	CCTT	4	50	8	8017	olfactory receptor 5AN1-like [Sus scrofa]	384	315/315(100%)	315/315(100%)	protein-coding gene	PREDICTED: Sus scrofa olfactory receptor 5AN1-like (LOC110258601), mRNA	993	1753 bits(949)	949/949(100%)	0/949(0%)
Sus scrofa	pig	Mammal	41.5	4 (NC_010446.5)	89009780	89088143	78363	715/12105	5667/12105	AGGGTCGG	8	75	7	11829	Retrovirus-related Pol polyprotein LINE-1	1121aa	417/576(72%)	485/576(84%)	protein-coding gene	/
Sus scrofa	pig	Mammal	41.5	14 (NC_010456.5)	51705541	51733035	27494	20/2019	2003/2019	GCCGCCGC	8	100	13	1991	5S ribosomal RNA (LOC114489845)	119bp	119/119(100%)		rRNA	/
Sus scrofa	pig	Mammal	41.5	X (NC_010461.5)	49181696	49206014	24318	1765/6247	3618/6247	CCACCACCG	9	77.8	4	6247	uncharacterized LOC110257830，ncRNA(?)	2461bp	2461/2461(100%)		ncRNA	/
Oryctolagus cuniculus	rabbit	Mammal	44.0526	13 (NC_013681.1)	31498002	31536638	38636	2996/5247	2421/5247	CCACA	5	60	7	5206	translation initiation factor IF-2-like [Lynx canadensis]	551	34/35(97%)	34/35(97%)	protein-coding gene	PREDICTED: Numida meleagris transcription termination factor 2 (TTF2), transcript variant X11, misc_RNA	5824	159 bits(86)	86/86(100%)	0/86(0%)
Oryctolagus cuniculus	rabbit	Mammal	44.0526	13 (NC_013681.1)	31498002	31536637	38635	2304/5183	3122/5183	CCGCCTC	7	86	7	5197	translation initiation factor IF-2-like [Lynx canadensis]	551	34/35(97%)	34/35(97%)	protein-coding gene	PREDICTED: Numida meleagris transcription termination factor 2 (TTF2), transcript variant X11, misc_RNA	5824	159 bits(86)	86/86(100%)	0/86(0%)
Oryctolagus cuniculus	rabbit	Mammal	44.0526	13 (NC_013681.1)	31498002	31536638	38636	4377/5251	1071/5251	GCATCCT	7	57	7	5205	translation initiation factor IF-2-like [Lynx canadensis]	551	34/35(97%)	34/35(97%)	protein-coding gene	PREDICTED: Numida meleagris transcription termination factor 2 (TTF2), transcript variant X11, misc_RNA	5824	159 bits(86)	86/86(100%)	0/86(0%)
Oryctolagus cuniculus	rabbit	Mammal	44.0526	13 (NC_013681.1)	31498006	31532661	34655	808/5156(start with N)	1251/5156	GCGCCCCGC	9	100	6	5188	translation initiation factor IF-2-like [Lynx canadensis]	551	34/35(97%)	34/35(97%)	protein-coding gene	PREDICTED: Numida meleagris transcription termination factor 2 (TTF2), transcript variant X11, misc_RNA	5824	159 bits(86)	86/86(100%)	0/86(0%)
Oryctolagus cuniculus	rabbit	Mammal	44.0526	13 (NC_013681.1)	31498002	31536637	38635	2866/5167	2546/5146	CTCTCTCTCT	10	50	7	5167	translation initiation factor IF-2-like [Lynx canadensis]	551	34/35(97%)	34/35(97%)	protein-coding gene	PREDICTED: Numida meleagris transcription termination factor 2 (TTF2), transcript variant X11, misc_RNA	5824	159 bits(86)	86/86(100%)	0/86(0%)
Oryctolagus cuniculus	rabbit	Mammal	44.0526	NW_003160778.1	1	17993	17992	1078/1596(start with 1)	383/1596(followed with N)	CGTGGT	6	67	11	1595	PREDICTED: urease accessory protein UreE-like [Oryctolagus cuniculus]	92	22/22(100%)	22/22(100%)	protein-coding gene	PREDICTED: Oryctolagus cuniculus uncharacterized LOC103347621 (LOC103347621), ncRNA	143	134 bits(72)	72/72(100%)	0/72(0%)
Oryctolagus cuniculus	rabbit	Mammal	44.0526	NW_003161349.1	45	9934	9889	370/1615	1150/1615	GACCAC	6	67	6	1615	PREDICTED: urease accessory protein UreE-like [Oryctolagus cuniculus]	92	24/24(100%)	24/24(100%)	protein-coding gene	PREDICTED: Oryctolagus cuniculus urease accessory protein UreE-like (LOC103347584), mRNA	393	139 bits(75)	75/75(100%)	0/75(0%)
Oryctolagus cuniculus	rabbit	Mammal	44.0526	13 (NC_013681.1)	31498809	31538725	39916	5229/5245	288/5245	CACCCAGCG	9	78	7	5233	hypothetical protein ROHU_017858	82	29/32(91%)	30/32(93%)	hypothetical gene	/
Oryctolagus cuniculus	rabbit	Mammal	44.0526	13 (NC_013681.1)	31500903	31536652	35749	1476/5251	1085/5251	GCATCTG	7	57	7	5287	PREDICTED: proline-rich protein 2-like, partial [Ursus maritimus]	300	39/51(76%)	39/51(76%)	protein-coding gene	/
Xenopus tropicalis	tropical clawed frog	Amphibian	40.5316	3 (NC_030679.2)	45101177	45118410	17233	1350/1673	1425/1673	ATGCCAGTCC	10	60	13	680或1673	hypothetical protein [Streptomyces hygroscopicus]	161	29/72(40%)	35/72(48%)	hypothetical gene	/
Xenopus tropicalis	tropical clawed frog	Amphibian	40.5316	4 (NC_030680.2)	32849691	32897097	47406	516/1815	511/1815	ATAG	4	25	23	1820	mucin-2 [Xenopus tropicalis]	1680	47/48(98%)	47/48(97%)	protein-coding gene	PREDICTED: Xenopus tropicalis uncharacterized LOC116410491 (LOC116410491), mRNA	2442	263 bits(142)	144/145(99%)	0/145(0%)
Xenopus tropicalis	tropical clawed frog	Amphibian	40.5316	6 (NC_030682.2)	152022521	152070594	48073	26/613	420/613	GGGGAGGGGCAGGGGCTGTTTGAGAGTCACAG	32	66	62	613	hypothetical protein XENTR_v10017399 [Xenopus tropicalis]	72	48/51(94%)	48/51(94%)	hypothetical gene	5S ribosomal RNA	121	93.5 bits(50)	50/50(100%)	0/50(0%)
Xenopus tropicalis	tropical clawed frog	Amphibian	40.5316	NW_016683784.1	94458	95973	1515	30/101	0	GCCTT	5	60	11	101	/				/	/
Xenopus tropicalis	tropical clawed frog	Amphibian	40.5316	4 (NC_030680.2)	28264810	28286496	21686	2796/2870	212/2870	ATAG	4	25	6	2870	mucin-2 [Xenopus tropicalis]	2946	29/39(74%)	34/39(87%)	protein-coding gene	PREDICTED: Xenopus tropicalis POZ/BTB and AT hook containing zinc finger 1 (patz1), transcript variant X4, mRNA	4872	58.4 bits(31)	31/31(100%)	0/31(0%)
Xenopus tropicalis	tropical clawed frog	Amphibian	40.5316	2 (NC_030678.2)	96833041	96889537	56496	207/1685	1374/1685	CAGTCCATGC	10	60	32	1685	hypothetical protein XENTR_v90005658mg	223	158/218(72%)	164/218(75%)	hypothetical gene	/
Xenopus tropicalis	tropical clawed frog	Amphibian	40.5316	3 (NC_030679.2)	139858961	139890899	31938	790/1577	277/1577	AAAGGCTCCTTCGTTACACTGTCTCTGTTCCT	32	46.9	9	1577	type I interferon 4/5/9/6	238	236/236(100%)	236/236(100%)	protein-coding gene	/
Xenopus tropicalis	tropical clawed frog	Amphibian	40.5316	3 (NC_030679.2)	131086894	131120008	33114	5140/10042	978/10042	CTGTCTCAATTGGGGGCACTGTGTATGGGGGGGA	34	58.8	4	10042	zinc finger MYM-type protein 1-like	877	877/877(100%)	877/877(100%)	protein-coding gene	/
Xenopus tropicalis	tropical clawed frog	Amphibian	40.5316	5 (NC_030681.2)	145798981	145815160	16179	1102/4842(start with N)	977/4632	GATATGAAG	9	33.3	5	4842	hypothetical protein XENTR_v90015240mg	165	153/187(82%)	159/187(85%)	hypothetical gene	/
Xenopus tropicalis	tropical clawed frog	Amphibian	40.5316	5 (NC_030681.2)	3214414	3232353	17939	1226/3342	430/3342	AAATACATTAAATACAGTGAGGGGCAGAAGCAGTGGCACCCA	42	45.2	7	3342	hypothetical protein XENTR_v900257622mg, partial	251	33/49(67%)	38/49(77%)	hypothetical gene	/
Xenopus tropicalis	tropical clawed frog	Amphibian	40.5316	7 (NC_030683.2)	45608611	45565814	42797	442/11370	388/15011	TGGCATGGATCTTTGCAGACAACTTGTGGG	30	50	7	11370	hypothetical protein XENTR_v90018126mg	95	69/78(88%)	71/78(91%)	hypothetical gene	/
Xenopus tropicalis	tropical clawed frog	Amphibian	40.5316	9 (NC_030685.2)	1426104	3416363	1990259	922/4645	681/4645	GCGGCTATTATTTTGTCGCGCGGCTATTATTTCTTCGCCC	40	50	7	4645	hypothetical protein XENTR_v900220591mg, partial	865	71/172(41%)	79/172(45%)	hypothetical gene	/
Crotalus viridis	Western rattlesnake	Reptile	39.3623	6 (CM012311.1)	8085056	8086052	996	118/132	66/132	ATAGATTAAA	10	10	5	162	uncharacterized LOC113442024 (LOC113442024), ncRNA	4572	116/135(86%)		ncRNA	/
Canis lupus familiaris	dog	Mammal	41.2033	AAEX03022329.1	1	19501	19500	2691/3606(start with 1)	2117/3606(followed with N)	ATAA	4	0	5	3606	interferon alpha-1/2-like [Canis lupus familiaris]	228	228/228(100%)	228/228(100%)	protein-coding gene	PREDICTED: Canis lupus familiaris interferon alpha-1/2-like (LOC100682977), mRNA	1659	3064 bits(1659)	1659/1659(100%)	0/1659(0%)
Canis lupus familiaris	dog	Mammal	41.2033	AAEX03022329.1	1	19501	19500	1568/3603(start with 1)	3249/3603(followed with N)	GAGAGC	6	67	5	3603	interferon alpha-1/2-like [Canis lupus familiaris]	228	228/228(100%)	228/228(100%)	protein-coding gene	PREDICTED: Canis lupus familiaris interferon alpha-1/2-like (LOC100683265), mRNA	3211	5842 bits(3163)	3181/3189(99%)	4/3189(0%)
Canis lupus familiaris	dog	Mammal	41.2033	1 (CM000001.3)	112509091	112548885	39794	0	1790/2063	TAAA	4	0	10	2063	60S ribosome subunit biogenesis protein NIP7 homolog isoform X1 [Canis lupus dingo]	200	44/49(90%)	44/49(89%)	ncRNA	PREDICTED: Canis lupus familiaris uncharacterized LOC102152246 (LOC102152246), ncRNA	3320	2516 bits(1362)	1377/1384(99%)	2/1384(0%)
Ovis aries	sheep	Mammal	42.2777	8 (NC_040259.1)	12624896	12655962	31066	3259/6054	3374/6054	GCAGGT	6	67	5	6054	FAST kinase domain-containing protein 1, mitochondrial isoform X2 [Ovis aries]	680	15/17(88%)	15/17(88%)	protein-coding gene	PREDICTED: Ovis aries uncharacterized LOC114112234 (LOC114112234), mRNA	1497	898 bits(486)	690/788(88%)	16/788(2%)
Ovis aries	sheep	Mammal	42.2777	9 (NC_040260.1)	15190141	15204184	14043	197/1528(start with N)	1264/1528	GGCCGA	6	83	9	1538	LOW QUALITY PROTEIN: epiplakin-like [Ovis aries]	6029	249/250(99%)	249/250(99%)	protein-coding gene	PREDICTED: Ovis aries epiplakin 1 (EPPK1), mRNA	15909	2682 bits(1452)	1519/1546(98%)	25/1546(1%)
Ovis aries	sheep	Mammal	42.2777	PEKD01004997.1	1	17782	17781	563/751(start with 1)	159/751	GGCTTTCCCACGA	13	62	21	751	hypothetical protein [Helicobacter pylori]	69	64/69(93%)	66/69(95%)	hypothetical gene	/
Ovis aries	sheep	Mammal	42.2777	NW_020997022.1	1	20972	20971	1442/1967(start with 1)	1042/1967	CCCGCGC	7	100	10	1967	uncharacterized protein LOC109950918 [Corvus cornix cornix]	382	36/37(97%)	36/37(97%)	ncRNA	PREDICTED: Ovis aries 5S ribosomal RNA (LOC114110912), rRNA	119	220 bits(119)	119/119(100%)	0/119(0%)
Ovis aries	sheep	Mammal	42.2777	NW_020997297.1	1	18677	18676	1024/1988(start with 1)	1066/1988	CCCGCGC	7	100	9	1988	uncharacterized protein LOC111735491, partial [Pteropus vampyrus]	349	28/29(97%)	29/29(100%)	ncRNA	PREDICTED: Ovis aries 5S ribosomal RNA (LOC114110912), rRNA	119	220 bits(119)	119/119(100%)	0/119(0%)
Carassius auratus	goldfish	Fish	37.695	17 (CM010448.1)	4163505	4179900	16395	719/1501	255/1501	TATTAATTG	9	11	9	1490	PREDICTED: transcription initiation factor TFIID subunit 7-like [Callithrix jacchus]	488	32/35(91%)	32/35(91%)	ncRNA	PREDICTED: Carassius auratus 5S ribosomal RNA (LOC113052590), rRNA	119	220 bits(119)	119/119(100%)	0/119(0%)
Carassius auratus	goldfish	Fish	37.695	19 (CM010450.1)	24985771	25005603	19832	0	207/2015	CGAAGTGCCGATCTGAATCAACCGAGTCGCGAACAGGCTC	40	58	9	2015	uncharacterized protein LOC114830384 [Esox lucius]	378	30/36(83%)	32/36(88%)	ncRNA	PREDICTED: Carassius auratus uncharacterized LOC113062538 (LOC113062538), ncRNA	511	224 bits(121)	153/168(91%)	4/168(2%)
Carassius auratus	goldfish	Fish	37.695	23 (NC_039265.1)	18616091	18689854	73763	601/1771	1041/1771	TTCAGATCGGCACTTCGGAGCCTGTTCGCGACTCCGTTGA	40	58	29	1775	/				ncRNA	PREDICTED: Carassius auratus uncharacterized LOC113062538 (LOC113062538), ncRNA	511	195 bits(105)	136/150(91%)	5/150(3%)
Carassius auratus	goldfish	Fish	37.695	35 (NC_039277.1)	19175135	19188974	13839	178/1258	1219/1258	CAGGCTCCGAAGTGCCGATCTGAATCAACCGAGTCGCGAA	40	58	8	1258	/				/	PREDICTED: Carassius auratus calcitonin gene-related peptide type 1 receptor-like (LOC113065760), mRNA	3569	58.4 bits(31)	31/31(100%)	0/31(0%)
Carassius auratus	goldfish	Fish	37.695	36 (NC_039278.1)	20330760	20347835	17075	0	536/1916	GCTCCGAAGTGCCGATCTGAATCAACCGAGTCGCGAACAG	40	58	8	1882	uncharacterized protein LOC114830384 [Esox lucius]	378	24/33(73%)	28/33(84%)	ncRNA	PREDICTED: Carassius auratus uncharacterized LOC113062538 (LOC113062538), ncRNA	511	272 bits(147)	183/200(92%)	3/200(1%)
Carassius auratus	goldfish	Fish	37.695	36 (NC_039278.1)	16738951	16768548	29597	0	316/1887	TTCAGATCGGCACTTCGGAGCCTGTTCGCGACTCGGTTGA	40	58	13	1878	/				ncRNA	PREDICTED: Carassius auratus uncharacterized LOC113081802 (LOC113081802), ncRNA	1345	84.2 bits(45)	47/48(98%)	0/48(0%)
Carassius auratus	goldfish	Fish	37.695	44 (NC_039286.1)	10738509	10801296	62787	0	0	TTTCGAGAGTTCGTAGCGGGATCGCGAATCATTTGAGTCA	40	48	25	916	PREDICTED: dmX-like protein 1 [Sinocyclocheilus anshuiensis]	221	18/30(60%)	21/30(70%)	protein-coding gene	PREDICTED: Carassius auratus peroxisomal multifunctional enzyme type 2-like (LOC113098343), mRNA	408	243 bits(131)	145/152(95%)	0/152(0%)
Carassius auratus	goldfish	Fish	37.695	NW_020523830.1	1	15614	15613	654/1934(start with 1)	1013/1934	CAGCCCACCAGCCCTC	16	75	8	1934	PREDICTED: programmed cell death protein 2-like isoform X1 [Cyprinus carpio]	356	23/23(100%)	23/23(100%)	protein-coding gene	PREDICTED: Hipposideros armiger uncharacterized LOC109377477 (LOC109377477), ncRNA	1165	139 bits(75)	75/75(100%)	0/75(0%)
Carassius auratus	goldfish	Fish	37.695	NW_020525630.1	20383	32156	11773	0	0(followed with N)	TTCGCGACTCGGTTGATTCAGATCGGCACTTCGGAGCCTG	40	58	10	717	calcium homeostasis endoplasmic reticulum protein-like isoform X2 [Carassius auratus]	922	11/12(92%)	11/12(91%)	protein-coding gene	PREDICTED: Cyprinus carpio E3 ubiquitin-protein ligase TRIM39-like (LOC109065209), mRNA	2794	128 bits(69)	69/69(100%)	0/69(0%)
Carassius auratus	goldfish	Fish	37.695	NW_020525867.1	5847	49155	43308	1308/2531	837/2531(followed with N)	AGCCTGTTCGCGACTCGGTTGATTCAGATCGGCACTTCGG	40	58	14	2531	PREDICTED: uncharacterized protein LOC107695764 [Sinocyclocheilus anshuiensis]	320	157/177(89%)	163/177(92%)	uncharacterized gene	PREDICTED: Carassius auratus uncharacterized LOC113062538 (LOC113062538), ncRNA	511	228 bits(123)	142/151(94%)	1/151(0%)
Carassius auratus	goldfish	Fish	37.695	NW_020525893.1	39225	56398	17173	785/940	188/940	TTGATTCAGATCGGCACTTCGGAGCCTGTTCGCGACTCGG	40	58	14	940	/				/	PREDICTED: Cyprinus carpio E3 ubiquitin-protein ligase TRIM39-like (LOC109065209), mRNA	2794	128 bits(69)	69/69(100%)	0/69(0%)
Carassius auratus	goldfish	Fish	37.695	NW_020526204.1	1	27122	27121	1068/1847(start with 1)	512/1847(followed with N)	GGTGGGCT	8	75	16	1847	PREDICTED: programmed cell death protein 2-like isoform X1 [Cyprinus carpio]	356	23/23(100%)	23/23(100%)	protein-coding gene	PREDICTED: Hipposideros armiger uncharacterized LOC109377477 (LOC109377477), ncRNA	1165	139 bits(75)	75/75(100%)	0/75(0%)
Carassius auratus	goldfish	Fish	37.695	NW_020526380.1	45383	110897	65514	105/2405	399/2405(followed with N)	CAGCCCAC	8	75	20	2405	PREDICTED: programmed cell death protein 2-like isoform X1 [Cyprinus carpio]	356	24/24(100%)	24/24(100%)	protein-coding gene	PREDICTED: Hipposideros armiger uncharacterized LOC109377477 (LOC109377477), ncRNA	1165	139 bits(75)	75/75(100%)	0/75(0%)
Carassius auratus	goldfish	Fish	37.695	NW_020526727.1	55935	63952	8017	109/1837	366/1837(followed with N)	AACAGACTCCGAAGTGCCGATCTGAATCAACCGAGTCGCG	40	55	4	1837	/				/	PREDICTED: Carassius auratus uncharacterized LOC113066679 (LOC113066679), mRNA	2771	163 bits(88)	116/130(89%)	0/130(0%)
Carassius auratus	goldfish	Fish	37.695	NW_020526970.1	1	25715	25714	1143/1272(start with 1)	421(followed with N)	TTCAGATCGGCACTTCGGAGCCTGTTCGCGACTCGGTTGA	40	58	15	1296	/				/	PREDICTED: Carassius auratus uncharacterized LOC113066679 (LOC113066679), mRNA	2771	159 bits(86)	118/133(89%)	3/133(2%)
Carassius auratus	goldfish	Fish	37.695	NW_020527562.1	395	76316	75921	2535/3164	1072/3164	TTCAGATCGGCACTTCGGAGCCTGTTCGCGACTCGGTTGA	40	58	17	3131	PREDICTED: pleckstrin homology domain-containing family G member 3-like [Cyprinus carpio]	219	25/38(66%)	29/38(76%)	protein-coding gene	PREDICTED: Carassius auratus potassium voltage-gated channel subfamily H member 7-like (LOC113046331), mRNA	5078	512 bits(277)	289/295(98%)	0/295(0%)
Carassius auratus	goldfish	Fish	37.695	NW_020527689.1	1	47102	47101	0(start with 1)	543/1969(followed with N)	TTCAGATCGGCACTTCGGAGCCTGTTCGCGACTCGGTTGA	40	58	14	1969	uncharacterized protein LOC114830384 [Esox lucius]	378	31/36(86%)	33/36(91%)	uncharacterized gene	PREDICTED: Carassius auratus uncharacterized LOC113059241 (LOC113059241), mRNA	2628	206 bits(111)	127/134(95%)	3/134(2%)
Carassius auratus	goldfish	Fish	37.695	NW_020528011.1	353881	394154	40273	0	1690/1694	ATTTGAGTCAGTATGGGAGTTCGGAGCGGGATCGCGAATCATTTGAATCCGTTCGAGAGTTCGTAGCGGGTCCGCGAATCATTTGAGTCGGTTCGGGGATCGCGAATC	108	53	19	1694	mitotic checkpoint serine/threonine-protein kinase BUB1 beta-like, partial [Carassius auratus]	248	15/18(83%)	17/18(94%)	ncRNA	PREDICTED: Carassius auratus uncharacterized LOC113077127 (LOC113077127), ncRNA	379	388 bits(210)	216/219(99%)	0/219(0%)
Carassius auratus	goldfish	Fish	37.695	NW_020528105.1	3849	42429	38580	975/1777	766/1777	TTCAGATCGGCACTTCGGAGCATGTTCGCGACTCGGTTGA	40	55	17	1795	uncharacterized protein LOC114830384 [Esox lucius]	378	29/35(83%)	31/35(88%)	uncharacterized gene	PREDICTED: Carassius auratus uncharacterized LOC113062538 (LOC113062538), ncRNA	511	250 bits(135)	184/206(89%)	9/206(4%)
Carassius auratus	goldfish	Fish	37.695	NW_020528469.1	1	25111	25110	0(start with 1)	1189/1269(followed with N)	ACTTCGGAGCCTGTTCGCGACTCGGTTGATTCAGATCGGC	40	58	15	1269	/				/	PREDICTED: Carassius auratus calcitonin gene-related peptide type 1 receptor-like (LOC113065760), mRNA	3569	58.4 bits(31)	31/31(100%)	0/31(0%)
Carassius auratus	goldfish	Fish	37.695	NW_020529133.1	1	32767	32766	1230/1847(start with 1)	113/1847	GGTGGGCT	8	75	18	1847	PREDICTED: programmed cell death protein 2-like isoform X1 [Cyprinus carpio]	356	23/23(100%)	23/23(100%)	protein-coding gene	PREDICTED: Hipposideros armiger uncharacterized LOC109377477 (LOC109377477), ncRNA	1165	139 bits(75)	75/75(100%)	0/75(0%)
Carassius auratus	goldfish	Fish	37.695	NW_020529351.1	1460	26668	25208	0	274/1412	ATCAACCGAGTCGCGAACAGGCTCCGAAGTGCCGATCTGAATCAACCG	48	56	16	1412	/				/	PREDICTED: Carassius auratus SH3 domain-containing kinase-binding protein 1-like (LOC113063806), transcript variant X4, mRNA	1232	156 bits(84)	98/105(93%)	0/105(0%)
Carassius auratus	goldfish	Fish	37.695	19 (CM010450.1)	20999241	21022084	22843	250/940	0	TTCAGATCGGCACTTCGGAGCATGTTCGCGACTCGGTTGA	40	55	15	940	uncharacterized protein LOC114830384 [Esox lucius]	378	20/31(65%)	25/31(80%)	ncRNA	PREDICTED: Carassius auratus uncharacterized LOC113062538 (LOC113062538), ncRNA	511	263 bits(142)	180/198(91%)	3/198(1%)
Carassius auratus	goldfish	Fish	37.695	NW_020524191.1	1	56150	56149	0(start with 1)	587/1077	CCGCTACGAACTCTCGAAATGACTCAAATGATTCGCGATC	40	48	26	1077	Peroxisomal multifunctional enzyme type 2 [Triplophysa tibetana]	731	30/32(94%)	32/32(100%)	protein-coding gene	PREDICTED: Carassius auratus peroxisomal multifunctional enzyme type 2-like (LOC113106903), mRNA	2747	167 bits(90)	92/93(99%)	0/93(0%)
Carassius auratus	goldfish	Fish	37.695	NW_020525589.1	17156	41023	23867	402/1805	202/1805(followed with N)	TCGGCACTTCGGAGCATGTTCGCGACTCGGTTGATTCAGATCGGCACTTCGGAGCCTGTTCGCGACTCGGTTGATTCAGATCGGCACTTCGGAGCATGTTCGCGACTCGGTTGAT	115	57	9	1805	uncharacterized protein LOC114830384 [Esox lucius]	378	31/35(89%)	32/35(91%)	ncRNA	PREDICTED: Carassius auratus uncharacterized LOC113097036 (LOC113097036), ncRNA	685	182 bits(98)	110/116(95%)	0/116(0%)
Carassius auratus	goldfish	Fish	37.695	NW_020525591.1	1	27531	27530	1172/1804(start with 1)	1767/1804	TTCAGATCGGCACTTCGGAGCATGTTCGCGACTCGGTTGA	40	55	11	1812	uncharacterized protein LOC113095062 [Carassius auratus]	293	16/42(38%)	29/42(69%)	ncRNA	PREDICTED: Carassius auratus uncharacterized LOC113062538 (LOC113062538), ncRNA	511	244 bits(132)	183/206(89%)	9/206(4%)
Carassius auratus	goldfish	Fish	37.695	NW_020526254.1	3063	25593	22530	0	245/1753(followed with N)	AGTGCCGATCTGAATCAACCGAGTCGCGAACATGCTCCGA	40	55	11	1753	uncharacterized protein LOC114830384 [Esox lucius]	378	30/36(83%)	31/36(86%)	ncRNA	PREDICTED: Carassius auratus uncharacterized LOC113062538 (LOC113062538), ncRNA	511	248 bits(134)	182/204(89%)	7/204(3%)
Carassius auratus	goldfish	Fish	37.695	NW_020527123.1	1922	85009	83087	1921/3748	0(followed with N)	GAATCAAATGTTTTGCCGACTCGCTCCGAAGCCCCGATCAAATGATTCGCGAAATGCGCTTCGGAGTCCCGATCT	75	52	21	3731	dmX-like protein 1 isoform X2 [Carassius auratus]	2915	26/29(90%)	27/29(93%)	ncRNA	PREDICTED: Carassius auratus uncharacterized LOC113090851 (LOC113090851), ncRNA	356	364 bits(197)	242/264(92%)	1/264(0%)
Carassius auratus	goldfish	Fish	37.695	NW_020528617.1	7864	33203	25339	0	0	AGTGCCGATCTGAATCAACCGAGTCGCGAACATGCTCCGA	40	55	11	1751	uncharacterized protein LOC114830384 [Esox lucius]	378	30/36(83%)	32/36(88%)	ncRNA	PREDICTED: Carassius auratus uncharacterized LOC113097036 (LOC113097036), ncRNA	685	172 bits(93)	109/117(93%)	0/117(0%)
Carassius auratus	goldfish	Fish	37.695	NW_020528636.1	35888	64955	29067	718/1835	1326/1835	TTCAGATCGGCACTTCGGAGCCTGTTCGCGACTCGGTTGA	40	58	10	1814	/				ncRNA	PREDICTED: Carassius auratus uncharacterized LOC113046620 (LOC113046620), transcript variant X2, ncRNA	1769	147 bits(79)	87/91(96%)	0/91(0%)
Carassius auratus	goldfish	Fish	37.695	NW_020529063.1	1	66029	66028	1309/1792(start with 1)	0	TTCAGATCGGCACTTCGGAGCATGTTCGCGACTCGGTTGA	40	55	22	1794	/				ncRNA	PREDICTED: Carassius auratus uncharacterized LOC113062538 (LOC113062538), ncRNA	511	230 bits(124)	143/152(94%)	2/152(1%)
Carassius auratus	goldfish	Fish	37.695	NW_020529090.1	19326	39628	20302	567/1299	803/1299	GAGTCGCAAAACATTTGATTCAGATCGGGACTCCGAAGCGCGTTTCAGGAATCATTTGATCGGGGCTTCG	70	50	7	2645	/				ncRNA	PREDICTED: Carassius auratus uncharacterized LOC113062523 (LOC113062523), transcript variant X2, misc_RNA	3526	185 bits(100)	111/116(96%)	2/116(1%)
Carassius auratus	goldfish	Fish	37.695	1 (CM010432.1)	18534065	18538527	4462	461/580	427/580	TGATGCTTCTCTCCAGTCACAGACTCCAATGGA	33	48	5	581	uncharacterized protein LOC109089026	221aa	87/164(53%)	104/164(63%)	uncharacterized gene	/
Carassius auratus	goldfish	Fish	37.695	3 (CM010434.1)	15397017	15416520	19503	392/5364	1173/5364	AACAGTCTCCGGAGTCTCGATCTGAATCAACCGAGTCGCG	40	55	4	4593	hypothetical protein cypCar_00030940	192aa	44/77(57%)	47/77(61%)	hypothetical gene	/
Carassius auratus	goldfish	Fish	37.695	8 (CM010439.1)	181743	193787	12044	1846/2009	0	TTCAGATCGGGACTTCGGAGCCTGTTCGTTACTCTGTTGT	40	50	6	2009	uncharacterized LOC113062538 ncRNA	511bp	186/204(91%)		ncRNA	/
Carassius auratus	goldfish	Fish	37.695	8 (CM010439.1)	8695985	8739027	43042	564/1989	1010/1989	AACATGCTCCAAAGTCCCGATCTGAATCAACCGAGTCGCG	40	53	13	1989	uncharacterized LOC107665751 ncRNA，uncharacterized LOC113062538 ncRNA	148/511bp	88/101(87%)		ncRNA	/
Carassius auratus	goldfish	Fish	37.695	9 (CM010440.1)	25660650	25683921	23271	2381/3130	61/3130	AAACTTTTT	9	11	7	3130	hypothetical protein KP79_PYT03674	197aa	43/167(26%)	75/167(44%)	hypothetical gene	/
Carassius auratus	goldfish	Fish	37.695	9 (CM010440.1)	4327037	4372894	45857	0	1114/3493	TCGCGACTCGGTTGATTCAGATCGGCACTTCGGAGCATGT	40	55	12	3493	RNA-directed DNA polymerase from mobile element jockey-like	622aa	282/626(45%)	386/626(62%)	protein-coding gene	/
Carassius auratus	goldfish	Fish	37.695	9 (CM010440.1)	2301810	2320760	18950	0	1516/1573	TTCAAATCGGGACTTCGGAGCCTGTTCGCGACTCGGTTGA	40	55	10	1573	uncharacterized LOC113062538 ncRNA	511bp	187/204(92%)		ncRNA	/
Carassius auratus	goldfish	Fish	37.695	9 (CM010440.1)	4313780	4365083	51303	0	264/1558	TTCAGATCGGCACTTCGGAGCCTGTTCGCGACTCGGTTGA	40	58	17	9430	uncharacterized protein LOC113094960	1371aa	941/1336(70%)	1111/1336(83%)	uncharacterized gene	/
Carassius auratus	goldfish	Fish	37.695	9 (CM010440.1)	2525526	2539376	13850	1169/1803	1518/1803	TTCAGATTGTCACATCGGAGTCTGTTCGCTACTCTTTTGA	40	43	6	1803	uncharacterized LOC113062538 ncRNA	511bp	188/204(92%)		ncRNA	/
Carassius auratus	goldfish	Fish	37.695	29 (NC_039271.1)	748424	753821	5397	428/579	95/579	AAGCATCATCAACTGGAGTCCACGACTGGAGAG	33	52	6	578	uncharacterized protein LOC109089026	211aa	131/204(64%)	143/204(70%)	uncharacterized gene	/
Carassius auratus	goldfish	Fish	37.695	36 (NC_039278.1)	19435930	19462283	26353	202/1495	336/1495	AACATGCTCCGAAGTACCGATCTGAATCAACCGAGTCGCG	40	53	13	1493	uncharacterized LOC113062538 ncRNA	511bp	185/204(91%)		ncRNA	/
Carassius auratus	goldfish	Fish	37.695	10 (CM010441.1)	17339679	17364299	24620	242/1738	1788/1788	TTCAGATCGGGACTTCGGAGCCTGTTCGAGACTCGGTTGA	40	55	12	1361	uncharacterized LOC113062538 ncRNA	511bp	182/204(89%)		ncRNA	/
Carassius auratus	goldfish	Fish	37.695	19 (CM010450.1)	24987971	25005603	17632	0	198/2057	AACATGCTCCAAAGTCCCGATCTGAACCAACCGAGTCGCG	40	55	9	2045	uncharacterized LOC113062538 ncRNA	511bp	157/172(91%)		ncRNA	/
Carassius auratus	goldfish	Fish	37.695	19 (CM010450.1)	22847131	22860891	13760	709/2012	802/2012	AACATGCTCCAAAGTCCCGATCTGAACCAACCGAGTCGCG	40	55	6	2012	uncharacterized LOC113062538 ncRNA	511bp	157/171(92%)		ncRNA	/
Cottoperca gobio	Cottoperca gobio	Fish	40.9976	5 (CM010436.1)	29495900	29502699	6799	139/184	61/184	AGTATTTCACCAGTATGAATATA	23	26	9	184	uncharacterized protein DDB_G0271670-like (LOC113136350), partial mRNA	1308bp	591/859(69%)		uncharacterized gene	/
Cottoperca gobio	Cottoperca gobio	Fish	40.9976	22 (NC_039264.1)	60163	71474	11311	819/971	0	GCTAAGAG	8	50	9	921	hypothetical protein JO40_04315	128aa	52/97(54%)		hypothetical gene	/
Cyprinus carpio	common carp	Fish	36.1	NW_017543397.1	1	9829	9828	146/396(start with 1)	0	TAACCC	6	50	7	396	hypothetical protein cypCar_00018681 [Cyprinus carpio]	1657	13/16(81%)	14/16(87%)	hypothetical gene	/
Rhinolophus ferrumequinum quelpartis	Jeju Island greater horseshoe bat	Mammal	40.5755	RXPD01001935.1	26560	27205	645	139/139	0	CATGCCAGGCAATGATCA	18	50	3	139	hypothetical protein E2I00_010831 [Balaenoptera physalus]	136	35/39(90%)	38/39(97%)	hypothetical gene	PREDICTED: Phocoena sinus ATP synthase membrane subunit c locus 1 (ATP5MC1), transcript variant X3, mRNA	1105	185 bits(100)	118/127(93%)	0/127(0%)
Ornithorhynchus anatinus	platypus	Mammal	46.2349	3 (NC_009096.1)	4608268	4609946	1678	0	84/81	TGAA	4	25	13	81	/				/	/
Ornithorhynchus anatinus	platypus	Mammal	46.2349	3 (NC_009096.1)	21169154	21188008	18854	314/1893(start with N)	0	TTTTACTGGCTT	12	33	6	1893	/				ncRNA	PREDICTED: Ornithorhynchus anatinus uncharacterized LOC114810233 (LOC114810233), ncRNA	896	1074 bits(581)	737/813(91%)	8/813(0%)
Ornithorhynchus anatinus	platypus	Mammal	46.2349	NW_001648102.1	2169	5149	2980	0	100/147	ATTC	4	25	12	147	hypothetical protein [Rhizobium sp. Root1203]	246	15/32(47%)	24/32(75%)	hypothetical gene	PREDICTED: Ornithorhynchus anatinus uncharacterized LOC114813199 (LOC114813199), transcript variant X3, ncRNA	1065	80.5 bits(43)	53/58(91%)	0/58(0%)
Ornithorhynchus anatinus	platypus	Mammal	46.2349	NW_001794503.1	15353211	15356551	3340	0	0	ATGA	4	25	22	59	/				/	/
Ornithorhynchus anatinus	platypus	Mammal	46.2349	3 (NC_009096.1)	65892999	65895723	2724	0	70/92	TCATTCTTTCCTCCT	15	40	17	92	/				/	/
Anas platyrhynchos	mallard	Ave	41.6676	2 (NC_040047.1)	155601007	155609964	8957	920/1273	0(followed with N)	CCCGCT	6	83	7	1273	LOW QUALITY PROTEIN: epiplakin [Anas platyrhynchos]	5434	409/409(100%)	409/409(100%)	protein-coding gene	PREDICTED: Anas platyrhynchos epiplakin 1 (EPPK1), mRNA	18181	2351 bits(1273)	1273/1273(100%)	0/1273(0%)
Anas platyrhynchos	mallard	Ave	41.6676	2 (NC_040047.1)	120659157	120673527	14370	693/1339	1178/1339	ACACAGAA	8	38	10	1339	hypothetical protein F2P81_000169 [Scophthalmus maximus]	113	13/16(81%)	14/16(87%)	hypothetical gene	PREDICTED: Anas platyrhynchos epiplakin 1 (EPPK1), mRNA	18181	2351 bits(1273)	1273/1273(100%)	0/1273(0%)
Anas platyrhynchos	mallard	Ave	41.6676	NW_020865731.1	1	34794	34793	980/2341(start with 1)	1394/2341(followed with N)	CCCTAA	6	50	14	2331	Microspherule protein 1, partial [Anas platyrhynchos]	183	15/16(94%)	15/16(93%)	protein-coding gene	PREDICTED: Anas platyrhynchos uncharacterized LOC113840972 (LOC113840972), transcript variant X2, ncRNA	2033	102 bits(55)	69/76(91%)	0/76(0%)
Anas platyrhynchos	mallard	Ave	41.6676	NW_020866852.1	1	16776	16775	1378/2049(start with 1)	0	ACCCTA	6	50	8	2095	extensin-like [Aythya fuligula]	325	43/109(39%)	48/109(44%)	protein-coding gene	PREDICTED: Larimichthys crocea leucine rich repeat containing 53 (lrrc53), transcript variant X2, mRNA	5477	58.4 bits(31)	31/31(100%)	0/31(0%)
Monodelphis domestica	gray short-tailed opossum	Mammal	38.1446	3 (NC_008803.1)	144550129	144618566	68437	2056/6456	881/6456	TCTCTG	6	50	10	6458	PREDICTED: DNA-directed RNA polymerase II subunit RPB4 [Monodelphis domestica]	142	117/142(82%)	128/142(90%)	protein-coding gene	PREDICTED: Monodelphis domestica polymerase (RNA) II subunit D (POLR2D), mRNA	1595	1188 bits(643)	929/1068(87%)	15/1068(1%)
Monodelphis domestica	gray short-tailed opossum	Mammal	38.1446	4 (NC_008804.1)	49390123	49412458	22335	2306/3027	2612/3027(followed with N)	GAAGGAAGG	9	56	6	3027	PREDICTED: kinesin-like protein KIF19 [Monodelphis domestica]	972	38/46(83%)	42/46(91%)	protein-coding gene	PREDICTED: Monodelphis domestica kinesin-like protein KIF19 (LOC100029348), mRNA	4653	200 bits(108)	128/138(93%)	0/138(0%)
Monodelphis domestica	gray short-tailed opossum	Mammal	38.1446	NW_001582146.1	1	14166	14165	452/1494(start with 1)	1176/1494(followed with N)	AATAAAATTAACATCTAAAAC	21	14	9	1494	PREDICTED: kinesin-like protein KIF19 [Monodelphis domestica]	972	38/46(83%)	42/46(91%)	protein-coding gene	PREDICTED: Monodelphis domestica kinesin-like protein KIF19 (LOC100029348), mRNA	4653	195 bits(105)	127/138(92%)	0/138(0%)
Monodelphis domestica	gray short-tailed opossum	Mammal	38.1446	NW_001583930.1	1	23842	23841	1214/1454(start with 1)	329/1454	TATATG	6	17	12	1462	PREDICTED: kinesin-like protein KIF19 [Monodelphis domestica]	972	38/46(83%)	42/46(91%)	protein-coding gene	PREDICTED: Monodelphis domestica kinesin-like protein KIF19 (LOC100029348), mRNA	4653	189 bits(102)	126/138(91%)	0/138(0%)
Monodelphis domestica	gray short-tailed opossum	Mammal	38.1446	NW_001585168.1	1	5311	5310	102/300(start with 1)	191/300(followed with N)	ATGGCTCACACTCTGGCT	18	56	11	300	PREDICTED: uncharacterized protein LOC100019988 isoform X33 [Monodelphis domestica]	1594	27/75(36%)	38/75(50%)	uncharacterized gene	PREDICTED: Monodelphis domestica hornerin-like (LOC103093607), mRNA	6478	555 bits(300)	300/300(100%)	0/300(0%)
Monodelphis domestica	gray short-tailed opossum	Mammal	38.1446	NW_001585481.1	16812	55676	38864	2780/3030	1373/3030(followed with N)	AGGGAGAG	8	63	12	3036	PREDICTED: kinesin-like protein KIF19 [Monodelphis domestica]	972	37/46(80%)	41/46(89%)	protein-coding gene	PREDICTED: Monodelphis domestica kinesin-like protein KIF19 (LOC100029348), mRNA	4653	195 bits(105)	127/138(92%)	0/138(0%)
Monodelphis domestica	gray short-tailed opossum	Mammal	38.1446	NW_001586633.1	1	32003	32002	1029/1501(start with 1)	1017/1501(followed with N)	AATAAAATTAACATCTAAAAC	21	14	16	1485	PREDICTED: centromere protein R isoform X5 [Monodelphis domestica]	155	13/14(93%)	13/14(92%)	protein-coding gene	PREDICTED: Monodelphis domestica kinesin-like protein KIF19 (LOC100029348), mRNA	4653	195 bits(105)	127/138(92%)	0/138(0%)
Monodelphis domestica	gray short-tailed opossum	Mammal	38.1446	NW_001586653.1	1	24473	24472	671/1454(start with 1)	383/1454(followed with N)	ATATAC	6	17	17	1458	PREDICTED: kinesin-like protein KIF19 [Monodelphis domestica]	972	38/46(83%)	42/46(91%)	protein-coding gene	PREDICTED: Monodelphis domestica kinesin-like protein KIF19 (LOC100029348), mRNA	4653	198 bits(107)	130/141(92%)	1/141(0%)
Nomascus leucogenys	northern white-cheeked gibbon	Mammal	41.0988	17 (NC_044397.1)	87506630	87547235	40605	4409/5829	556/5828	TCTG	4	50	7	5819	DNA-directed RNA polymerase II subunit RPB1 [Macaca nemestrina]	881	412/549(75%)	443/549(80%)	protein-coding gene	PREDICTED: Pan paniscus uncharacterized LOC103786519 (LOC103786519), mRNA	1316	1783 bits(965)	1198/1314(91%)	1/1314(0%)
Nomascus leucogenys	northern white-cheeked gibbon	Mammal	41.0988	17 (NC_044397.1)	87506630	87547399	40769	1885/5763	3189/5763	TTCC	4	50	7	5763	DNA-directed RNA polymerase II subunit RPB1 [Macaca nemestrina]	881	412/549(75%)	443/549(80%)	protein-coding gene	PREDICTED: Pan paniscus uncharacterized LOC103786519 (LOC103786519), mRNA	1316	1783 bits(965)	1198/1314(91%)	1/1314(0%)
Nomascus leucogenys	northern white-cheeked gibbon	Mammal	41.0988	20 (NC_044400.1)	73113046	73157065	44019	817/1885	1017/1885	ATAG	4	25	21	1885	hypothetical protein, partial [Mycobacterium angelicum]	85	33/52(63%)	37/52(71%)	hypothetical gene	PREDICTED: Macaca mulatta NIMA related kinase 4 (NEK4), transcript variant X8, mRNA	3172	359 bits(194)	332/399(83%)	8/399(2%)
Nomascus leucogenys	northern white-cheeked gibbon	Mammal	41.0988	20 (NC_044400.1)	73112927	73157257	44330	1304/1280	0	ATAGTTATATAAC	13	15	23	1280	hypothetical protein, partial [Mycobacterium angelicum]	85	33/52(63%)	37/52(71%)	hypothetical gene	PREDICTED: Macaca mulatta NIMA related kinase 4 (NEK4), transcript variant X8, mRNA	3172	296 bits(160)	333/414(80%)	22/414(5%)
Nomascus leucogenys	northern white-cheeked gibbon	Mammal	41.0988	NW_022095952.1	1	9917	9916	79/1779(start with 1)	492/1779(followed with N)	ATCT	4	25	6	1817	hypothetical protein, partial [Mycobacterium angelicum]	85	33/52(63%)	37/52(71%)	hypothetical gene	PREDICTED: Macaca mulatta NIMA related kinase 4 (NEK4), transcript variant X8, mRNA	3172	302 bits(163)	334/414(81%)	22/414(5%)
Physeter catodon	sperm whale	Mammal	41.3	7 (NC_041220.1)	147361680	147363439	1759	0	0	TATC	4	25	8	92	zinc finger protein 25 isoform X1 [Monodon monoceros]	540	52/56(93%)	55/56(98%)	protein-coding gene	PREDICTED: Monodon monoceros cytokine receptor like factor 3 (CRLF3), transcript variant X3, mRNA	3629	300 bits(162)	172/177(97%)	0/177(0%)
Physeter catodon	sperm whale	Mammal	41.3	7 (NC_041220.1)	148850400	148864096	13696	1408/1415	0	TACCCTATATGCCCCACCAAGCCCCAGGGATGCCATCTCCTCCCTGG	47	62	4	1415	uncharacterized LOC115289154 ncRNA	1358bp	118/151(78%)		ncRNA	/
Mus spretus	western wild mouse	Mammal	42.3292	6 (CM004099.1)	65924430	65968881	44451	1223/3921	1222/3921	GGCTAT	4	50	10	3921	rCG25260 [Rattus norvegicus]	92	25/35(71%)	26/35(74%)	protein-coding gene	PREDICTED: Mus musculus keratin-associated protein 20-2-like (LOC115488662), mRNA	527	303 bits(164)	273/325(84%)	9/325(2%)
Callithrix jacchus	white-tufted-ear marmoset	Mammal	40.98	13 (NC_048395.1)	1516217	1517486	1269	0	31/73	GGGAGCA	8	71	10	73	cytoplasmic dynein 1 heavy chain 1 [Trypanosoma conorhini]	5194	12/21(57%)	13/21(61%)	protein-coding gene	/
Callithrix jacchus	white-tufted-ear marmoset	Mammal	40.98	NW_003189711.1	1	1535	1534	0(start with 1)	96/130	CACG	4	75	8	130	uncharacterized protein LOC113154477 [Anabas testudineus]	749	13/28(46%)	20/28(71%)	uncharacterized gene	/
Macaca fascicularis	crab-eating macaque	Mammal	41.3	AQIA01075526.1	2262	4160	1898	34/281	88/281	AATGGAATACTACACAGCCATGAA	24	38	6	281	nuclear factor 1 C-type [Myotis lucifugus]	629	16/19(84%)	17/19(89%)	protein-coding gene	PREDICTED: Hipposideros armiger strawberry notch homolog 2 (SBNO2), transcript variant X4, mRNA	13889	69.4 bits(37)	45/49(92%)	0/49(0%)
Theropithecus gelada	gelada	Mammal	41.1126	X (NC_037689.1)	22872088	22873122	1034	11/83	75/83	TTTTA	5	0	8	83	heat shock protein 75 kDa, mitochondrial isoform X2 [Theropithecus gelada]	544	7/15(47%)	11/15(73%)	protein-coding gene	/
Bos indicus x Bos taurus	hybrid cattle	Mammal	42	X (NC_040105.1)	10756245	10785536	29291	3259/3591	493/3591	ATAT	4	0	8	3596	hypothetical protein M6K162_2509 [Staphylococcus aureus]	1175	69/84(82%)	72/84(85%)	hypothetical gene	PREDICTED: Bos indicus uncharacterized LOC109555204 (LOC109555204), mRNA	853	911 bits(493)	495/496(99%)	0/496(0%)
Bos indicus x Bos taurus	hybrid cattle	Mammal	42	NW_020867722.1	70663	106312	35649	1362/3771	3672/3771	GTGC	4	75	9	3773	hypothetical protein M6K105_2577 [Staphylococcus aureus]	269	160/161(99%)	161/161(100%)	hypothetical gene	PREDICTED: Bos indicus uncharacterized LOC109560216 (LOC109560216), transcript variant X21, mRNA	4699	2313 bits(1252)	1269/1277(99%)	2/1277(0%)
Bos indicus x Bos taurus	hybrid cattle	Mammal	42	NW_020867722.1	70663	106312	35649	3059/3891	1995/3791	TTTTG	5	20	9	3789	hypothetical protein M6K105_2577 [Staphylococcus aureus]	269	160/161(99%)	161/161(100%)	hypothetical gene	PREDICTED: Bos indicus uncharacterized LOC109560216 (LOC109560216), transcript variant X21, mRNA	4699	2983 bits(1615)	1663/1684(99%)	11/1684(0%)
Bos indicus x Bos taurus	hybrid cattle	Mammal	42	NW_020867776.1	1	21113	21112	0(start with 1)	0(followed with N)	CTCAGCAGGCAATAATCACGCAG	23	52	16	624	hornerin-like [Bos taurus]	3055	29/41(71%)	33/41(80%)	protein-coding gene	PREDICTED: Bos mutus tripartite motif containing 4 (TRIM4), mRNA	4626	375 bits(203)	237/253(94%)	4/253(1%)
Bos indicus x Bos taurus	hybrid cattle	Mammal	42	NW_020868015.1	1	27598	27597	0(start with 1)	0	CACGTGATCAGTGCATGATCAGT	23	48	20	849	hypothetical protein ANAPC3_01395 [Anaplasma phagocytophilum]	70	19/28(68%)	24/28(85%)	hypothetical gene	PREDICTED: Bos mutus tripartite motif containing 4 (TRIM4), mRNA	4626	339 bits(183)	231/253(91%)	7/253(2%)
Bos indicus x Bos taurus	hybrid cattle	Mammal	42	NW_020868016.1	17635	19658	2023	0	0	AACCCT	6	50	7	234	/				/	/
Bos indicus x Bos taurus	hybrid cattle	Mammal	42	NW_020868041.1	1	39255	39254	352/898(start with 1)	690/898	CTCAGCAGGCAATAATCACGCAG	23	52	30	814	hypothetical protein ANAPC2_01301 [Anaplasma phagocytophilum]	85	36/54(67%)	45/54(83%)	hypothetical gene	PREDICTED: Bos mutus tripartite motif containing 4 (TRIM4), mRNA	4626	359 bits(194)	232/250(93%)	4/250(1%)
Bos indicus x Bos taurus	hybrid cattle	Mammal	42	15 (NC_040090.1)	84237493	84270207	32714	0	1035/1120(followed with N)	GAATCATGCTGTTCAACGGGCAATAATCAAGCAGGTGACCAGGCAG	46	50	25	1120	hypothetical protein	73aa	47/73(64%)	50/73(68%)	hypothetical gene	/
Bos grunniens	domestic yak	Mammal	41.966	5 (CM016694.1)	78691808	78694532	2724	113/122	0	TTCACTT	7	29	12	122	PP287	90aa	57/89(64%)	64/89(71%)	protein-coding gene	/
Bos grunniens	domestic yak	Mammal	41.966	15 (CM016704.1)	75225707	75228985	3278	49/123	123/123	TTCACTT	7	29	12	122	hypothetical protein BLX87_19625	89aa	61/89(69%)	65/89(73%)	hypothetical gene	/
Bos grunniens	domestic yak	Mammal	41.966	17 (CM016706.1)	7890204	7892745	2541	75/98	0	AAGATCCACTGGAGAAGGAA	20	45	17	98	hypothetical protein HGM15179_007000	250aa	36/79(46%)	55/79(69%)	hypothetical gene	/
Bos grunniens	domestic yak	Mammal	41.966	22 (CM016711.1)	16021674	16024827	3153	117/121	0	AAAGTGA	7	29	20	120	hypothetical protein AWN80_18830	83aa	47/100(47%)	50/100(50%)	hypothetical gene	/
Capra aegagrus	wild goat	Mammal	42.3562	KQ052756.1	12130	24137	12007	0(start with N)	0	GGCTTTCCCACGA	13	62	10	752	hypothetical protein YA68_09665 [Lactococcus garvieae]	136	99/120(83%)	102/120(85%)	hypothetical gene	PREDICTED: Capra hircus proline-rich receptor-like protein kinase PERK9 (LOC108634916), mRNA	1038	102 bits(55)	95/112(85%)	12/112(10%)
Capra hircus	goat	Mammal	42.0742	1 (CM004562.1)	144388083	144453317	65234	0	0	CAGCAGACGGGCCTG	15	73.3	6	11089	hypothetical protein [Staphylococcus aureus]	249	171/192(89%)	181/192(94%)	hypothetical gene	PREDICTED: Bubalus bubalis keratin-associated protein 10-8-like (LOC112586913), mRNA	2354	1792 bits(970)	1337/1514(88%)	25/1514(1%)
Capra hircus	goat	Mammal	42.0742	19 (CM004580.1)	40894763	40923765	29002	285/4876	0	CTGGTCTGGATGGAGGTTGGCTGGCAGCAG	30	63.3	7	4876	hypothetical protein FD754_009593, partial [Muntiacus muntjak]	922	159/482(33%)	234/482(48%)	hypothetical gene	PREDICTED: Capra hircus keratin, high-sulfur matrix protein, B2D-like (LOC108638296), mRNA	1017	1310 bits(709)	709/709(100%)	0/709(0%)
Bos indicus	zebu cattle	Mammal	42.1399	6 (NC_032655.1)	6346768	6404016	57248	1922/3784(started with N)	1474/3784(followed with N)	CACA	4	50	15	3784	hypothetical protein M6K105_2577 [Staphylococcus aureus]	269	159/161(99%)	161/161(100%)	hypothetical gene	PREDICTED: Bos indicus uncharacterized LOC109560216 (LOC109560216), transcript variant X34, mRNA	2680	1341 bits(726)	742/750(99%)	2/750(0%)
Bos indicus	zebu cattle	Mammal	42.1399	26 (NC_032675.1)	196156	230583	34427	0(started with N)	694/806(followed with N)	CACGTGATCAGTGCATGATCAGT	23	48	28	806	hypothetical protein ANAPC2_01301 [Anaplasma phagocytophilum]	85	38/54(70%)	46/54(85%)	hypothetical gene	PREDICTED: Bos mutus tripartite motif containing 4 (TRIM4), mRNA	4626	348 bits(188)	232/253(92%)	4/253(1%)
Bos taurus	cattle	Mammal	41.8685	18 (CM000194.7)	43950393	43970785	20392	997/1538	1216/1538	CGTGATCAGTGCCTCTCAGTCA	22	54.5	9	1538	hypothetical protein ANAPC4_01424 [Anaplasma phagocytophilum]	78	29/58(50%)	36/58(62%)	hypothetical gene	/
Equus caballus	horse	Mammal	41.53	24 (NC_009167.3)	47482038	47545151	63113	0	2183/6517	GCAGGTGCAGGGGAGGAGGA	20	70	8	6517	calcium/calmodulin-dependent protein kinase type II subunit alpha isoform X4	428	14/34(41%)	19/34(55%)	protein-coding gene	/
Pongo abelii	Sumatran orangutan	Mammal	41.1801	1 (NC_036903.1)	199630590	199719841	89251	0	0	AAAT	4	0	6	18770	hypothetical protein EGM_11598, partial [Macaca fascicularis]	94	60/70(86%)	60/70(85%)	hypothetical gene	PREDICTED: Callithrix jacchus phosphatase and actin regulator 4 (PHACTR4), transcript variant X10, mRNA	4767	3175 bits(1719)	2206/2433(91%)	65/2433(2%)
Pongo abelii	Sumatran orangutan	Mammal	41.1801	3 (NC_036906.1)	183198516	183242940	44424	278/5413	0	AAAT	4	0	6	6413	lipase member H isoform X4 [Pan troglodytes]	387	123/126(98%)	124/126(98%)	protein-coding gene	PREDICTED: Macaca fascicularis lipase, member H (LIPH), transcript variant X2, mRNA	2410	929 bits(503)	552/575(96%)	5/575(0%)
Pongo abelii	Sumatran orangutan	Mammal	41.1801	10 (NC_036913.1)	47821054	47822010	956	0	0	GAAAT	5	20	7	51	/				/	/
Pongo abelii	Sumatran orangutan	Mammal	41.1801	10 (NC_036913.1)	27256622	27287208	30586	734/7177	998/7177	CCACCAACTGAAGG	14	57	5	7177	PREDICTED: amyloid beta A4 precursor protein-binding family B member 1-interacting protein [Colobus angolensis palliatus]	436	99/155(64%)	118/155(76%)	protein-coding gene	PREDICTED: Pongo abelii amyloid beta A4 precursor protein-binding family B member 1-interacting protein-like (LOC103891601), mRNA	3633	3622 bits(1961)	1961/1961(100%)	0/1961(0%)
Pongo abelii	Sumatran orangutan	Mammal	41.1801	NW_019938495.1	1	26285	26284	1443/1654(start with 1)	373/1654	CCCCAG	6	83	15	1654	putative protein FAM27D1 [Chlamydia psittaci 02DC21]	147	88/119(74%)	96/119(80%)	protein-coding gene	Homo sapiens long intergenic non-protein coding RNA 1597 (LINC01597), long non-coding RNA	3328	1258 bits(681)	1070/1256(85%)	34/1256(2%)
Pongo abelii	Sumatran orangutan	Mammal	41.1801	NW_019941100.1	394	28443	28049	1696/2371	2277/2371	CCCCAG	6	83	11	2371	LOW QUALITY PROTEIN: protein FAM27D1-like [Pan troglodytes]	292	92/126(73%)	99/126(78%)	protein-coding gene	PREDICTED: Hylobates moloch uncharacterized LOC116457770 (LOC116457770), ncRNA	3913	1810 bits(980)	1846/2250(82%)	115/2250(5%)
Pongo abelii	Sumatran orangutan	Mammal	41.1801	NW_019941100.1	394	28443	28049	309/2277	1220/2277	ACAGAGAG	8	50	11	2277	PREDICTED: uncharacterized protein LOC107128704 [Macaca fascicularis]	456	96/132(73%)	105/132(79%)	uncharacterized gene	Homo sapiens long intergenic non-protein coding RNA 1597 (LINC01597), long non-coding RNA	3328	1951 bits(1056)	1594/1853(86%)	39/1853(2%)
Leptobrachium leishanense	Leishan spiny toad	Reptile	43.753	6 (CM019068.1)	100904411	100910738	6327	319/319	253/319	GGTAGGCATTATCACCCATCATCCAGACACCCACAGCTCAACTGAACCCCTGCATACTTTTGCT	64	50	10	319	/				/	PREDICTED: Sander lucioperca uncharacterized LOC116061705 (LOC116061705), ncRNA	1654	2311 bits(1251)	1487/1601(93%)	16/1601(0%)
Leptobrachium leishanense	Leishan spiny toad	Reptile	43.753	10 (CM019072.1)	70195504	70206283	10779	124/533	524/533	TACAACTACCCCATCAAGAGA	21	42.9	16	533	Mucin-5AC [Myotis brandtii]	2397	17/37(46%)	22/37(59%)	protein-coding gene	/
Leptobrachium leishanense	Leishan spiny toad	Reptile	43.753	13 (CM019075.1)	76388695	76390200	1505	129/130	0	AAAT	4	0	8	130	/				/	/
Leptobrachium leishanense	Leishan spiny toad	Reptile	43.753	RXON01003686.1	97731	104936	7205	406/433	0	ATGAAACCTGTTGAGAGCATGCAAA	25	40	14		unnamed protein product [Protopolystoma xenopodis]	96	26/28(93%)	26/28(92%)	uncharacterized gene	PREDICTED: Oreochromis niloticus transmembrane protein 179B (tmem179b), mRNA	1753	154 bits(83)	85/86(99%)	0/86(0%)
Canis lupus	gray wolf	Mammal	41.2033	QKWQ01000042.1	47050	79686	32636	2572/7932	6151/7932	CGCGGGGAAC	10	80	4	7932	unnamed protein product [Canis lupus familiaris]	1275	112/201(56%)	142/201(70%)	ncRNA	PREDICTED: Canis lupus dingo uncharacterized LOC112642336 (LOC112642336), transcript variant X3, ncRNA	1149	1127 bits(610)	612/613(99%)	0/613(0%)
Canis lupus	gray wolf	Mammal	41.2033	QKWQ01000972.1	3346105	3394328	48223	0	1842/5670	ATAA	4	0	9	5670	ankyrin repeat and SOCS box protein 15 isoform X3 [Canis lupus familiaris]	564	24/35(69%)	24/35(68%)	protein-coding gene	PREDICTED: Canis lupus dingo keratin-associated protein 4-12-like (LOC112655173), mRNA	1279	2362 bits(1279)	1279/1279(100%)	0/1279(0%)
Canis lupus	gray wolf	Mammal	41.2033	QKWQ01001014.1	1357640	1367579	9939	348/380	60/380	TCAAGATGCCCAAAGTGGACA	21	47.6	19	380	protein AHNAK2 [Canis lupus familiaris]	1920	126/126(100%)	126/126(100%)	protein-coding gene	PREDICTED: Canis lupus dingo AHNAK nucleoprotein 2 (AHNAK2), transcript variant X5, mRNA	13573	702 bits(380)	380/380(100%)	0/380(0%)
Spea multiplicata	Mexican spadefoot toad	Reptile	39.9	VKOC01002219.1	55648	61213	5565	210/488	379/488	CATGTTTGATAGAAGTTAGTAGATTT	26	26.9	9	488	/				/	/
Channa argus	northern snakehead	Fish	39.8556	10 (CM015721.1)	76869	86455	9586	0	0	CCTAAC	6	50	8	725	Camellia sinensis polypyrimidine tract-binding protein homolog 2 (LOC114303643), transcript variant X3, mRNA	1570bp	38/42(90%)		protein-coding gene	/
Channa argus	northern snakehead	Fish	39.8556	21 (CM015732.1)	6359640	6361225	1585	42/80	64/80	CCCAG	5	80	12	80	Mus musculus targeted deletion, lacZ-tagged mutant allele Ube2j2:tm1(KOMP)Ucd; transgenic	37222bp	40/49(82%)		protein-coding gene	/
Channa argus	northern snakehead	Fish	39.8556	ML220288.1	2555085	2584292	29207	2208/5804	1192/5804(followed with N)	TTAAGTTTAACAACAGCCCCCAGGAGGCCCTGAGACAGCTGTGCTGTTTTGGAGTCAACTACATTAGCTTGTGTTGAAATTAACATTAAACACAGCCCCCAGGAGGCCCTGAGACAGCTGTGTGGAGAAAGATTTTTGCACACTGATAGACTTTTATCGCGGTAAAGACAATTTCCTAATTGCAGTAG	188	40	6	5804	Archocentrus centrarchus centromere protein F (cenpf), transcript variant X6, misc_RNA	9133bp	33/37(89%)		protein-coding gene	/
Channa argus	northern snakehead	Fish	39.8556	ML220289.1	1	411869	411868	6537/9765(start with 1)	11/9765(followed with N)	GGCTGTGGAGCATGAGCCTGGGCAGGGGAGAATTAACCCAGGCCCTGGATGTTTTTACCCA	61	57	33	9565	LOW QUALITY PROTEIN: vegetative cell wall protein gp1-like [Parambassis ranga]	304	157/172(91%)	157/172(91%)	rRNA	5.8S、18S、28S ribosomal RNA	1127	2037 bits(1103)	1120/1127(99%)	6/1127(0%)
Channa argus	northern snakehead	Fish	39.8556	ML220319.1	1	90100	90099	0(start with 1)	0(followed with N)	TCCACAGCCTGGGTAAAAACATCCAGGGCCTGGGTTAATTCTCCCCTGCCCAGGCTCATGC	61	57	7	9854	/				rRNA	5.8S、18S、28S ribosomal RNA	1127	2076 bits(1124)	1126/1127(99%)	0/1127(0%)
Channa argus	northern snakehead	Fish	39.8556	8 (CM015719.1)	25166415	25173680	7265	0	0	CCAGATATCGATCTCTCTCTGCCCAAAGGAAAAATTGAAGGT	42	43	21	57	neuroblast differentiation-associated protein AHNAK-like	4811aa	111/151(74%)	123/151(81%)	protein-coding gene	/
Channa argus	northern snakehead	Fish	39.8556	8 (CM015719.1)	25165876	25176290	10414	53/57	0	CCAGATGTTGATATATCTCTACCCAAAGGAAAAATTGAAGGT	42	35.7	59	57	/				/	/
Channa argus	northern snakehead	Fish	39.8556	6 (CM015717.1)	24650557	24652658		分的不好	13/18	CATCATGACTCCTCCTGATGGAGA	24	50	5	18	/				/	/
Gouania willdenowi	blunt-snouted clingfish	Fish	38.3265	1 (NC_041044.1)	21082261	21132519	50258	4353/7235	4711/7235	TGGGAGCTAGGAGATACAGGGACGCTAGCC	30	60	6	7246	piezo-type mechanosensitive ion channel component 1-like [Gouania willdenowi]	2867	293/396(74%)	332/396(83%)	protein-coding gene	PREDICTED: Gouania willdenowi myb-like protein A (LOC114470105), mRNA	1241	390 bits(211)	211/211(100%)	0/211(0%)
Gouania willdenowi	blunt-snouted clingfish	Fish	38.3265	2 (NC_041045.1)	11955840	11969701	13861	6/133	114/133	TTGCAAATTGTGCAAAAATTTG	22	27	6	133	unnamed protein product [Oncorhynchus mykiss]	642	14/20(70%)	17/20(85%)	uncharacterized gene	PREDICTED: Gouania willdenowi zinc finger E-box binding homeobox 1 (zeb1), mRNA	6748	82.4 bits(44)	63/72(88%)	2/72(2%)
Gouania willdenowi	blunt-snouted clingfish	Fish	38.3265	6 (NC_041049.1)	33925805	33971004	45199	687/812	273/812	ATCT	4	25	18	808	hypothetical protein ROHU_004623 [Labeo rohita]	227	19/21(90%)	20/21(95%)	hypothetical gene	PREDICTED: Rhinatrema bivittatum oocyte zinc finger protein XlCOF6-like (LOC115083724), transcript variant X3, mRNA	6935	65.8 bits(35)	35/35(100%)	0/35(0%)
Gouania willdenowi	blunt-snouted clingfish	Fish	38.3265	7 (NC_041050.1)	14800787	14843134	42347	629/1713	355/1713	ATAA	4	0	8	1714	uncharacterized protein LOC114467513 [Gouania willdenowi]	265	73/147(50%)	102/147(69%)	uncharacterized gene	/
Gouania willdenowi	blunt-snouted clingfish	Fish	38.3265	7 (NC_041050.1)	40521852	40544756	22904	0	0(followed with N)	GTTAGG	6	50	18	1031	/				/	PREDICTED: Gouania willdenowi cytosolic sulfotransferase 3-like (LOC114454097), transcript variant X3, mRNA	2023	226 bits(122)	412/546(75%)	43/546(7%)
Gouania willdenowi	blunt-snouted clingfish	Fish	38.3265	9 (NC_041052.1)	1855002	1893420	38418	0	1344/2812	GAGATGAAA	9	33	5	2812	Hermansky-Pudlak syndrome 3 protein isoform X2 [Gouania willdenowi]	1099	19/29(66%)	21/29(72%)	protein-coding gene	PREDICTED: Gouania willdenowi arf-GAP with Rho-GAP domain, ANK repeat and PH domain-containing protein 1-like (LOC114475474), transcript variant X3, mRNA	3442	78.7 bits(42)	46/48(96%)	0/48(0%)
Gouania willdenowi	blunt-snouted clingfish	Fish	38.3265	9 (NC_041052.1)	15140852	15216285	75433	3337/7984	0	GACAGACTGACAGTGGGTAGACTGGTGGGGACA	33	58	7	7984	uncharacterized protein LOC114470015 [Gouania willdenowi]	401	386/386(100%)	386/386(100%)	uncharacterized gene	PREDICTED: Gouania willdenowi uncharacterized LOC114470015 (LOC114470015), transcript variant X4, mRNA	2270	4169 bits(2257)	2257/2257(100%)	0/2257(0%)
Gouania willdenowi	blunt-snouted clingfish	Fish	38.3265	12 (NC_041055.1)	16561454	16611195	49741	0	364/371	TATT	4	0	18	357	/				/	PREDICTED: Gouania willdenowi transcription factor 7-like 1-B (LOC114473709), mRNA	905	209 bits(113)	120/123(98%)	1/123(0%)
Gouania willdenowi	blunt-snouted clingfish	Fish	38.3265	13 (NC_041056.1)	4523296	4570141	46845	2682/2789	111/2789	TTTAGAACACTTATTACTCAAAGTACCTTTGATGT	35	29	8	2789	peroxisomal and mitochondrial division factor 1-like [Gouania willdenowi]	400	331/382(87%)	346/382(90%)	protein-coding gene	PREDICTED: Gouania willdenowi membrane progestin receptor delta-like (LOC114458910), transcript variant X4, mRNA	2128	725 bits(392)	422/437(97%)	0/437(0%)
Gouania willdenowi	blunt-snouted clingfish	Fish	38.3265	16 (NC_041059.1)	26024177	26118448	94271	1982/16246	2973/16246	CCAGAGTGGGCCGACCCCCTGGGTTTGGAC	30	70	5	16246	activating transcription factor 7-interacting protein 1-like [Gouania willdenowi]	202	20/23(87%)	22/23(95%)	protein-coding gene	PREDICTED: Gouania willdenowi activating transcription factor 7-interacting protein 1-like (LOC114477509), transcript variant X5, misc_RNA	3052	865 bits(468)	468/468(100%)	0/468(0%)
Gouania willdenowi	blunt-snouted clingfish	Fish	38.3265	16 (NC_041059.1)	4783224	4831923	48699	827/2525	1015/2525	CCCTGAGGACCAGGTGGGGCTTCATGAAGAACCTGGAACCTTCACCCCACA	51	59	8	2525	involucrin-like [Gouania willdenowi]	717	98/137(72%)	111/137(81%)	protein-coding gene	PREDICTED: Gouania willdenowi chondroitin sulfate proteoglycan 5-like (LOC114472669), transcript variant X3, mRNA	3083	191 bits(103)	126/137(92%)	2/137(1%)
Gouania willdenowi	blunt-snouted clingfish	Fish	38.3265	20 (NC_041063.1)	11158345	11215840	57495	6239/7274	3516/7274	CAAC	4	50	5	7787	homeodomain-interacting protein kinase 3-like [Gouania willdenowi]	440	134/167(80%)	135/167(80%)	protein-coding gene	PREDICTED: Gouania willdenowi homeodomain-interacting protein kinase 3-like (LOC114454547), mRNA	1364	435 bits(235)	235/235(100%)	0/235(0%)
Gouania willdenowi	blunt-snouted clingfish	Fish	38.3265	21 (NC_041064.1)	7322151	7353579	31428	722/747	478/747	AAAT	4	0	10	747	alpha-(1,3)-fucosyltransferase 4-like [Gouania willdenowi]	311	11/21(52%)	14/21(66%)	protein-coding gene	PREDICTED: Gouania willdenowi homeodomain-interacting protein kinase 1-like (LOC114455097), mRNA	740	228 bits(123)	127/129(98%)	0/129(0%)
Gouania willdenowi	blunt-snouted clingfish	Fish	38.3265	22 (NC_041065.1)	29912120	29960217	48097	676/4606	2475/4606	GTACTTTGAGTAATAAGTGTTCTAAAACATCAAAG	35	29	6	4606	peroxisomal and mitochondrial division factor 1-like [Gouania willdenowi]	400	375/382(98%)	379/382(99%)	protein-coding gene	PREDICTED: Gouania willdenowi peroxisomal and mitochondrial division factor 1-like (LOC114462899), mRNA	1203	2047 bits(1108)	1134/1147(99%)	0/1147(0%)
Gouania willdenowi	blunt-snouted clingfish	Fish	38.3265	1 (NC_041044.1)	32708631	32710580	1949	114/153	43/153	TTTCACTTTGAAGT	14	29	7	153	N-acetylmuramoyl-L-alanine amidase	41aa	23/40(58%)	30/40(75%)	protein-coding gene	/
Gouania willdenowi	blunt-snouted clingfish	Fish	38.3265	2 (NC_041045.1)	579348	628496	49148	336/6231	1320/6231	GCCTTTCAAGTTTGTAC	17	41	10	4175	golgin subfamily A member 6-like protein 2 (LOC114478943), mRNA	857bp	846/857(98%)		protein-coding gene	/
Gouania willdenowi	blunt-snouted clingfish	Fish	38.3265	5 (NC_041048.1)	33277361	33343881	66520	5238/17347	1763/17347	CTGGTCTAACGTCTTCTTCTCCTC	24	50	5	17347	uncharacterized LOC114478436 ncRNA	841bp	836/845(99%)		ncRNA	/
Gouania willdenowi	blunt-snouted clingfish	Fish	38.3265	5 (NC_041048.1)	1090192	1143717	53525	251/9613	1078/9613	TATAGATCTATACTAGATATGTGTTAGTGTTCA	33	27	7	9613	zinc finger protein 239-like	370aa	366/370(99%)	367/370(99%)	protein-coding gene	/
Gouania willdenowi	blunt-snouted clingfish	Fish	38.3265	6 (NC_041049.1)	3011766	3050762	38996	6016/8530	160/8530	ATGTTTTTACTGCAGATTTTAA	22	23	4	8530	E3 ubiquitin-protein ligase TRIM16-like	552aa	494/557(89%)	510/557(92%)	protein-coding gene	/
Gouania willdenowi	blunt-snouted clingfish	Fish	38.3265	9 (NC_041052.1)	1869574	1883219	13645	31/2814	2152/2814	GAGATGAAA	9	33	5	2814	/				/	/
Gouania willdenowi	blunt-snouted clingfish	Fish	38.3265	10 (NC_041053.1)	35485353	35507593	22240	2877/4362	664/4361	TCAGCAGAAACAACATTTAAAA	22	27	4	4362	golgin subfamily A member 6-like protein 6	290aa	283/290(98%)	286/290(99%)	protein-coding gene	/
Gouania willdenowi	blunt-snouted clingfish	Fish	38.3265	10 (NC_041053.1)	2241833	2259645	17812	1367/1514	0	TCTCTATGGTCGCTGGGAGGGGT	23	61	10	2762	uncharacterized LOC114470957 (LOC114470957), ncRNA	916bp	880/928(95%)		ncRNA	/
Gouania willdenowi	blunt-snouted clingfish	Fish	38.3265	12 (NC_041055.1)	30227767	30245977	18210	1195/4364	3566/4368	AAAGGCAGAACTTG	14	43	4	4364	peptidyl-prolyl cis-trans isomerase FKBP8-like isoform X2	255aa	216/256(84%)	227/256(88%)	protein-coding gene	/
Gouania willdenowi	blunt-snouted clingfish	Fish	38.3265	16 (NC_041059.1)	25983323	26107409	124086	269/12069	1901/12069	AGACTTGTACCAGACCAGAGGAAG	24	50	8	12069	uncharacterized LOC114477511 ncRNA	1014bp	769/788(98%)		ncRNA	/
Gouania willdenowi	blunt-snouted clingfish	Fish	38.3265	16 (NC_041059.1)	26033380	26110312	76932	2049/16319	2909/16305	TGGGCCGACCCCCTGAGTTTGGACCCAGTG	30	67	5	16146	uncharacterized LOC114478436 ncRNA 、uncharacterized protein RAG0_17901	841bp	840/850(99%)		uncharacterized gene	/
Gouania willdenowi	blunt-snouted clingfish	Fish	38.3265	17 (NC_041060.1)	13666013	13679716	13703	255/418	178/416	GCCTTACTTCAGTTTTGAGGCGTTTGACATTTTTTCACACGTTTTCAT	48	38	23	370	hypothetical protein PHYPA_026296	57aa	18/30(60%)	22/30(73%)	hypothetical gene	/
Gouania willdenowi	blunt-snouted clingfish	Fish	38.3265	18 (NC_041061.1)	24634680	24679519	44839	159/1517	204/1517	ATTCAGGAATGTCGCTGAATTTGCAAGCAAGTAACATTCACTTGCCTC	48	42	6	1517	predicted protein, partial	130aa	24/127(19%)	64/127(50%)	protein-coding gene	/
Salmo trutta	river trout	Fish	43.5688	3 (NC_042959.1)	5886064	5890213	4149	0	770/745	TGTTATATTGTCTCTGTTGTATTAGTGC	28	32	3	745	uncharacterized LOC115165331 (LOC115165331), transcript variant X2, ncRNA	249bp	212/249(85%)		ncRNA	/
Salmo trutta	river trout	Fish	43.5688	3 (NC_042959.1)	63411612	63451751	40139	3078/8860	8860/8860	TTGTCGTGTTCATTTAACCACTTGATAATGCTG	33	36	3	9330	hyaluronan synthase 1-like (LOC115164296)	586aa	220/220(100%)	220/220(100%)	protein-coding gene	/
Salmo trutta	river trout	Fish	43.5688	4 (NC_042960.1)	51357869	51366555	8686	857/1989	1989/1989	TGTCGGATACTCTGGTCCGCACCCCGG	27	67	3	1989	polymeric immunoglobulin receptor-like (LOC115193464)	62bp	60/62(97%)	/	protein-coding gene	/
Salmo trutta	river trout	Fish	43.5688	6 (NC_042962.1)	50935650	51002828	67178	1400/14723	4244/14723	CTGGGCCATAGTATCATCTTGGAGGGGTATTAGGTTCTAAC	41	46	4	14723	uncharacterized LOC115196169 (LOC115196169)	482aa	112/139(81%)	113/139(81%)	uncharacterized gene	/
Salmo trutta	river trout	Fish	43.5688	7 (NC_042963.1)	40792637	40830301	37664	8273/9320	8662/9320	GAGACAGGAGGAGTGAATGTTATGAG	26	46	3	8819	tectorin beta (tectb), transcript variant X1, misc_RNA	581aa	189/672(28%)	287/672(42%)	ncRNA	/
Salmo trutta	river trout	Fish	43.5688	9 (NC_042965.1)	39405800	39413670	7870	583/3234	233/3234	CTTTGTTGCAGCAACGACACCCCTAGTTAGAAA	33	45	3	3082	uncharacterized LOC115167637 (LOC115167637), ncRNA	439bp	359/443(81%)	/	ncRNA	/
Salmo trutta	river trout	Fish	43.5688	10 (NC_042966.1)	40989007	41013930	24923	6510/8094	944/8094	ATGCCATGGAAACACACGGGGGAAAG	26	54	3	8348	uncharacterized LOC115193031 (LOC115193031)	141aa	52/68(76%)	58/68(85%)	uncharacterized gene	/
Salmo trutta	river trout	Fish	43.5688	10 (NC_042966.1)	30592397	30595552	3155	0	0	ATCCTGTACTCTGCTACAGAATATTATAACTGTATT	36	31	4	375	unit1:uncharacterized LOC115160251 (LOC115160251),ncRNA; unit2:uncharacterized LOC115167661 (LOC115167661), transcript variant X2,ncRNA	238bp；68bp	unit1:194/243(80%);unit2:62/68(91%)	/	ncRNA	/
Salmo trutta	river trout	Fish	43.5688	16 (NC_042972.1)	29186016	29206235	20219	945/7866	0	CACATCATTCAGAGTGTACCACTGGAACAGAAACA	35	43	3	7844	uncharacterized LOC115150497 (LOC115150497)	510aa	60/88(88%)	63/68(92%)	uncharacterized gene	/
Salmo trutta	river trout	Fish	43.5688	17 (NC_042973.1)	26535970	26550053	14083	805/6547	5744/6547	CAGTCGGAAAGGGAACGGGGGATACCTAGT	30	57	3	6547	uncharacterized LOC115169183 (LOC115169183)	137aa	127/137(93%)	129/137(94%)	uncharacterized gene	/
Salmo trutta	river trout	Fish	43.5688	18 (NC_042974.1)	17603325	17607004	3679	0	0	CTTGTGGTTGTTAG	14	43	4	673	uncharacterized LOC115156970 (LOC115156970), ncRNA	205bp	190/207(92%)	/	ncRNA	/
Salmo trutta	river trout	Fish	43.5688	18 (NC_042974.1)	4617857	4623510	5653	1183/1458	416/1458	GCCGGAGTGTCCCTCCTGCCCTCCGGCCCA	30	77	3	1458	uncharacterized LOC115203607 (LOC115203607), ncRNA	92bp	78/92(85%)	/	ncRNA	/
Salmo trutta	river trout	Fish	43.5688	26 (NC_042982.1)	45205200	45217984	12784	531/5234	0	ACTACTAACTATATT	15	20	3	5235	uncharacterized LOC115175618 (LOC115175618), ncRNA	91bp	88/91(97%)	/	ncRNA	/
Salmo trutta	river trout	Fish	43.5688	30 (NC_042986.1)	31525289	31531487	6198	775/1021	0	CTCATTAGAACCAACCAACCAACCACCAAACCAATGGT	38	45	3	888	/	/	/	/	/	/
Salmo trutta	river trout	Fish	43.5688	31 (NC_042987.1)	35419923	35438073	18150	407/5603	324/5603	CGATATCTCTGTAA	14	36	4	5603	uncharacterized LOC115187361 (LOC115187361), transcript variant X2, ncRNA	482bp	438/393(89%)	/	ncRNA	/
Salmo trutta	river trout	Fish	43.5688	36 (NC_042992.1)	31326663	31333238	6575	1378/1578	584/1578	CAGTCCGGAGCCTCCAGCGACGCTCCC	27	74	3	1578	uncharacterized LOC115178734 (LOC115178734), ncRNA	340bp	284/346(82%)	/	ncRNA	/
Salmo trutta	river trout	Fish	43.5688	39 (NC_042995.1)	2078178	2085506	7328	0	0	ATGTAGGCTATATTCAGTTAGTT	23	30	4	955	uncharacterized LOC115151033 (LOC115151033), transcript variant X3, ncRNA	357bp	121/137(88%)	/	ncRNA	/
Parambassis ranga	Indian glassy fish	Fish	42.3188	2 (NC_041023.1)	35774300	35775800	1500	33/73	0	GGGAGA	6	67	11	73	ATP-binding cassette domain-containing protein [Tepidiforma bonchosmolovskayae]	646	13/17(76%)	15/17(88%)	protein-coding gene	PREDICTED: Parambassis ranga dentin sialophosphoprotein-like (LOC114427111), transcript variant X7, mRNA	3561	108 bits(58)	58/58(100%)	0/58(0%)
Parambassis ranga	Indian glassy fish	Fish	42.3188	2 (NC_041023.1)	31014478	31073179	58701	1252/1369	117/1369	AATATTTTT	9	0	16	1369	Parambassis ranga semaphorin-4E-like (LOC114449811), mRNA	2685bp	193/227(85%)		protein-coding gene	PREDICTED: Parambassis ranga dentin sialophosphoprotein-like (LOC114427111), transcript variant X7, mRNA	3571	108 bits(58)	58/58(100%)	0/58(0%)
Parambassis ranga	Indian glassy fish	Fish	42.3188	3 (NC_041024.1)	24301289	24326636	25347	140/143	67/143	GTTGTGACAACCTTTGCTGCTGTC	24	50	34	143	Parambassis ranga mucin-2-like (LOC114432900), mRNA	7764bp	137/143(96%)		protein-coding gene	PREDICTED: Parambassis ranga mucin-2-like (LOC114432900), mRNA	7764	263 bits(142)	158/166(95%)	0/166(0%)
Parambassis ranga	Indian glassy fish	Fish	42.3188	6 (NC_041027.1)	11591684	11634888	43204	1038/1390	464/1390	GCAG	4	75	17	1390	Parambassis ranga semaphorin-4E-like (LOC114449811), mRNA	2685bp	152/176(86%)		protein-coding gene	PREDICTED: Parambassis ranga dentin sialophosphoprotein-like (LOC114427111), transcript variant X7, mRNA	3571	108 bits(58)	58/58(100%)	0/58(0%)
Parambassis ranga	Indian glassy fish	Fish	42.3188	10 (NC_041031.1)	9788627	9823397	34770	973/3455	3455/3455	GCTAACGTGAT	11	45	5	3455	uncharacterized protein LOC114446543 [Parambassis ranga]	404	115/171(67%)	122/171(71%)	uncharacterized gene	PREDICTED: Parambassis ranga uncharacterized LOC114446543 (LOC114446543), mRNA	1247	571 bits(309)	446/512(87%)	10/512(1%)
Parambassis ranga	Indian glassy fish	Fish	42.3188	15 (NC_041035.1)	20696000	20725820	29820	1258/2311	1387/2311	AATAG	5	20	5	2311	LOW QUALITY PROTEIN: NACHT, LRR and PYD domains-containing protein 12-like [Parambassis ranga]	257	62/82(76%)	66/82(80%)	protein-coding gene	PREDICTED: Parambassis ranga NLR family CARD domain-containing protein 3-like (LOC114446895), mRNA	4096	291 bits(157)	169/175(97%)	0/175(0%)
Parambassis ranga	Indian glassy fish	Fish	42.3188	20 (NC_041040.1)	12483904	12506355	22451	0	0	GATAA	5	20	23	209	centrosome and spindle pole-associated protein 1 [Parambassis ranga] (cspp1)	2452	32/33(97%)	32/33(96%)	protein-coding gene	PREDICTED: Parambassis ranga centrosome and spindle pole associated protein 1 (cspp1), mRNA	7363	172 bits(93)	97/99(98%)	0/99(0%)
Parambassis ranga	Indian glassy fish	Fish	42.3188	20 (NC_041040.1)	15483402	15601990	118588	4518/6766	5129/6766	CAGTGGGCCCCGATTGCTAACACACCCCCTAATGTCTCAGCCAGTGGGCTCGTTTCTCATATCCTCACTCTCACAGC	77	56	14	6766	hypothetical protein EYF80_055417 [Liparis tanakae]	452	135/245(55%)	183/245(74%)	hypothetical gene	PREDICTED: Parambassis ranga homeodomain-interacting protein kinase 2-like (LOC114427832), mRNA	2136	279 bits(151)	197/220(90%)	0/220(0%)
Parambassis ranga	Indian glassy fish	Fish	42.3188	22 (NC_041042.1)	17291618	17327714	36096	1054/2326	1273/2326	GTGTGTGTGT	10	50	10	2326	Parambassis ranga phytanoyl-CoA dioxygenase, peroxisomal-like (LOC114447038), mRNA	852bp	294/356(83%)		protein-coding gene	PREDICTED: Parambassis ranga methylcrotonoyl-CoA carboxylase beta chain, mitochondrial-like (LOC114434475), transcript variant X2, mRNA	2018	132 bits(71)	73/74(99%)	0/74(0%)
Parambassis ranga	Indian glassy fish	Fish	42.3188	NW_021144764.1	1	38840	38839	580/5657(start with 1)	940/5657	ACAAGAAAGAGCGCAAAGAACGAGAGAAGCAGG	33	48	6	5657	tricarboxylate transport protein, mitochondrial-like [Parambassis ranga]	163	34/35(97%)	35/35(100%)	protein-coding gene	PREDICTED: Parambassis ranga vicilin-like seed storage protein At2g18540 (LOC114444123), mRNA	879	532 bits(288)	296/299(99%)	3/299(1%)
Parambassis ranga	Indian glassy fish	Fish	42.3188	NW_021144789.1	9429	22275	12846	0	0(followed with N)	ATGAGCTGAATACAGGTAAGAACACTAAAA	30	33	57	101	Polysphondylium pallidum PN500 hypothetical protein partial mRNA	285bp	37/41(90%)		protein-coding gene	/
Parambassis ranga	Indian glassy fish	Fish	42.3188	5 (NC_041026.1)	11395949	11408934	12985	1535/2586	1064/5016	ACATACAC	8	38	4	2586	uncharacterized LOC114445519 ncRNA	186bp	142/164(87%)		ncRNA	/
Parambassis ranga	Indian glassy fish	Fish	42.3188	5 (NC_041026.1)	14724198	14775657	51459	461/9533	575/9533	CTCATTGAGGAGATTCCACCAAAGTCCACTTCC	33	48	6	12884	uncharacterized LOC114436603 (LOC114436603), mRNA	771bp	577/612(94%)		uncharacterized gene	/
Parambassis ranga	Indian glassy fish	Fish	42.3188	19 (NC_041039.1)	12897417	12904856	7439	0	0	ACTGCAACCACAACAGAAATTATTACAACCACCCCC	36	44	10	336	mucin-5AC-like	3066aa	112/112(100%)	112/112(100%)	protein-coding gene	/
Parambassis ranga	Indian glassy fish	Fish	42.3188	21 (NC_041041.1)	14253141	14258619	5478	131/614	0	GGACCACCGGCGTCGGAACTGAAGACCAGAGGCGAA	36	64	5	614	hypothetical protein DEO72_LG1g547	576aa	87/185(47%)	96/185(51%)	hypothetical gene	/
Epinephelus lanceolatus	giant grouper	Fish	41.5627	8 (NC_046998.1)	23495512	23500452	4940	224/459	365/459	TATCACATTTTTGTCGACATACTATTC	27	30	8	459	uncharacterized LOC107833788 ncRNA	161bp	108/134(81%)		ncRNA	/
Epinephelus lanceolatus	giant grouper	Fish	41.5627	13 (NC_047003.1)	5080734	5081559	825	0	44114	GGTGAGTGTGCAGATGATACA	21	48	10	10	/	/	/	/	/	/
Oncorhynchus nerka	sockeye salmon	Fish	43.6311	LG18 (NC_042552.1)	43955235	43956871	1636	126/333	212/333	GGCTCTGGCGCCTCTGGGCTGACTGGC	27	74	3	480	translation initiation factor IF-2-like (LOC115104828)	759bp	272/387(70%)		protein-coding gene	/
Bubalus bubalis	water buffalo	Mammal	41.9	NW_020228952.1	1	43020	43019	3689/9408(start with 1)	1492/9408(followed with N)	GGCA	4	75	5	9408	centrosomal protein of 95 kDa isoform X3 [Bubalus bubalis]	747	17/18(94%)	17/18(94%)	protein-coding gene	PREDICTED: Bos indicus x Bos taurus basic salivary proline-rich protein 2-like (LOC113882606), mRNA	1893	1772 bits(959)	1055/1101(96%)	8/1101(0%)
Astatotilapia calliptera	eastern happy	Fish	41.0816	7 (NC_039308.1)	51049701	51072905	23204	1406/1775	1549/1775	AGATA	5	20	7	1775	PHD finger protein 14 isoform X2 [Astatotilapia calliptera]	987	16/22(73%)	17/22(77%)	ncRNA	PREDICTED: Neolamprologus brichardi uncharacterized LOC102781705 (LOC102781705), ncRNA	781	268 bits(145)	155/160(97%)	0/160(0%)
Astatotilapia calliptera	eastern happy	Fish	41.0816	10 (NC_039311.1)	5585868	5655377	69509	2914/5570	0	ATTCA	5	20	6	5570	endothelial cell-selective adhesion molecule-like [Maylandia zebra]	599	39/40(98%)	39/40(97%)	ncRNA	PREDICTED: Astatotilapia calliptera uncharacterized LOC113031111 (LOC113031111), ncRNA	582	880 bits(476)	486/490(99%)	4/490(0%)
Astatotilapia calliptera	eastern happy	Fish	41.0816	11 (NC_039312.1)	33529158	33586537	57379	1264/2403	770/2403	CAACAGAGAGACGAATCTGGCATTAATATTTGACATCA	38	37	9	2403	reverse transcriptase, partial [Fundulus heteroclitus]	572	50/93(54%)	73/93(78%)	ncRNA	PREDICTED: Maylandia zebra uncharacterized LOC112435590 (LOC112435590), ncRNA	271	501 bits(271)	271/271(100%)	0/271(0%)
Astatotilapia calliptera	eastern happy	Fish	41.0816	12 (NC_039313.1)	24703278	24723578	20300	484/926	829/926	ATGT	4	25	16	926	/				/	/
Astatotilapia calliptera	eastern happy	Fish	41.0816	12 (NC_039313.1)	24696429	24728618	32189	0	168/436	TGTG	4	50	19	436	/				/	PREDICTED: Maylandia zebra transcription factor 7-like 1-B (LOC112436355), mRNA	831	75.0 bits(40)	42/43(98%)	0/43(0%)
Astatotilapia calliptera	eastern happy	Fish	41.0816	19 (NC_039320.1)	16936659	16962736	26077	442/565	488/565	GGCT	4	75	13	565	/				/	/
Astatotilapia calliptera	eastern happy	Fish	41.0816	2 (NC_039303.1)	9736103	9843606	107503	895/12389	2881/12389	ATTTAACATAATGTTAAATGGTAACATTCTGTTTACAATGTTACC	45	24	7	20909	uncharacterized LOC113031730、zinc finger BED domain-containing protein 1-like	990bp	990/990(100%)		uncharacterized gene	/
Astatotilapia calliptera	eastern happy	Fish	41.0816	3 (NC_039304.1)	699558	707264	7706	222/382	0	GCTTCTAGCTCAGGCCACTTACACCACACCAGGGCCTGTG	40	60	7	382	5S ribosomal RNA	119bp	119/119(100%)		rRNA	/
Astatotilapia calliptera	eastern happy	Fish	41.0816	6 (NC_039307.1)	2203852	2209922	6070	594/1642	112/1643	TGTCAGGTCTCAGGTGTCAAT	21	48	4	1639	uncharacterized protein LOC113010547	1972aa	290/293(99%)	291/293(99%)	uncharacterized gene	/
Astatotilapia calliptera	eastern happy	Fish	41.0816	11 (NC_039312.1)	33509489	33588395	78906	1265/2420	992/2420	CAACAGAGACACGAATCTGGCATTGATATTTGACATCA	38	39	12	11548	girdin-like、putative ferric-chelate reductase 1	408aa、444bp	408/408(100%)	408/408(100%)	protein-coding gene	/
Astatotilapia calliptera	eastern happy	Fish	41.0816	22 (NC_039322.1)	932606	966657	34051	3006/5560	613/5560	ACAACAACCACAACTGCAGCG	21	52	4	5571	mucin-5AC-like (LOC113014775), partial mRNA、uncharacterized LOC112845052 ncRNA	2115bp	1870/2120(88%)		protein-coding gene	/
Astatotilapia calliptera	eastern happy	Fish	41.0816	23 (NC_039323.1)	4608867	4628662	19795	1195/2826	1641/2826	CAAGTAAATAAAGAAACAAGGTAAAACGAAGTAAGAGCAAAAAGTTAA	48	27	6	2826	cingulin-like	437aa	426/437(97%)	431/437(98%)	protein-coding gene	/
Astyanax mexicanus	Mexican tetra	Fish	39.2045	1 (NC_035897.1)	11366111	11401318	35207	146/281	31/281	CCATCTACCCACC	13	62	7	281	dipeptide ABC transporter ATP-binding protein DppD, partial [Betaproteobacteria bacterium HGW-Betaproteobacteria-18]	287	17/40(43%)	19/40(47%)	protein-coding gene	PREDICTED: Astyanax mexicanus AP2-associated protein kinase 1 (LOC103021556), transcript variant X9, mRNA	5887	150 bits(81)	93/99(94%)	0/99(0%)
Astyanax mexicanus	Mexican tetra	Fish	39.2045	3 (NC_035899.1)	61419541	61438786	19245	0	173/535(followed with N)	ATTT	4	0	10	535	DUF2184 domain-containing protein [Herbaspirillum sp.]	339	25/77(32%)	43/77(55%)	protein-coding gene	/
Astyanax mexicanus	Mexican tetra	Fish	39.2045	4 (NC_035900.1)	12476817	12526201	49384	0	0	ATCT	4	25	4	151	angiopoietin-related protein 7-like [Astyanax mexicanus]	429	9/13(69%)	10/13(76%)	protein-coding gene	PREDICTED: Astyanax mexicanus ankyrin repeat and SOCS box containing 5 (asb5), transcript variant X4, mRNA	1719	99.0 bits(53)	72/80(90%)	5/80(6%)
Astyanax mexicanus	Mexican tetra	Fish	39.2045	6 (NC_035902.1)	24727820	24773078	45258	0	133/161	CTAAGGTAATTTGA	14	29	21	161	LOW QUALITY PROTEIN: S-formylglutathione hydrolase [Astyanax mexicanus]	282	10/20(50%)	14/20(70%)	protein-coding gene	/
Astyanax mexicanus	Mexican tetra	Fish	39.2045	7 (NC_035903.1)	25026360	25031180	4820	116/535(start with N)	0	ATTT	4	0	7	535	/				/	/
Astyanax mexicanus	Mexican tetra	Fish	39.2045	7 (NC_035903.1)	39977272	39997040	19768	0	0	CTTT	4	25	9	115	/				/	/
Astyanax mexicanus	Mexican tetra	Fish	39.2045	11 (NC_035907.1)	7532351	7549969	17618	368/389	0	TCTA	4	25	5	389	fibronectin type III domain-containing protein 7-like [Astyanax mexicanus]	804	12/17(71%)	15/17(88%)	protein-coding gene	PREDICTED: Astyanax mexicanus prominin 1 (prom1), partial mRNA	5566	87.9 bits(47)	59/64(92%)	4/64(6%)
Astyanax mexicanus	Mexican tetra	Fish	39.2045	13 (NC_035909.1)	37498143	37523846	25703	0	0	CTCT	4	50	15	86	ATP-dependent DNA ligase, partial [Mesorhizobium sp. M7A.F.Ca.US.014.04.1.1]	252	10/19(53%)	14/19(73%)	protein-coding gene	/
Astyanax mexicanus	Mexican tetra	Fish	39.2045	13 (NC_035909.1)	24023276	24230109	206833	0	89/86	CTTA	4	25	10	86	lymphocyte antigen 6B-like isoform X2 [Astyanax mexicanus]	214	8/17(47%)	13/17(76%)	protein-coding gene	/
Astyanax mexicanus	Mexican tetra	Fish	39.2045	24 (NC_035920.1)	23188692	23611238	422546	0	0	TATATATGTTTTATTTTT	18	6	9	178	GC-rich sequence DNA-binding factor 2 [Astyanax mexicanus]	827	8/12(67%)	10/12(83%)	protein-coding gene	/
Astyanax mexicanus	Mexican tetra	Fish	39.2045	NW_019172588.1	1	22246	22245	1067/2116(start with 1)	432/2116	TAGA	4	25	5	2116	52 kDa repressor of the inhibitor of the protein kinase-like isoform X1 [Sparus aurata]	780	25/25(100%)	25/25(100%)	protein-coding gene	PREDICTED: Astyanax mexicanus transmembrane protein 241 (tmem241), mRNA	2030	420 bits(227)	261/276(95%)	8/276(2%)
Astyanax mexicanus	Mexican tetra	Fish	39.2045	NW_019172826.1	1131229	1179351	48122	166/206	163/206	GATT	4	25	8	206	receptor-type tyrosine-protein phosphatase gamma [Astyanax mexicanus]	1395	9/15(60%)	9/15(60%)	protein-coding gene	PREDICTED: Astyanax mexicanus calcium-binding protein 7-like (LOC103036526), mRNA	3503	82.4 bits(44)	66/76(87%)	4/76(5%)
Astyanax mexicanus	Mexican tetra	Fish	39.2045	3 (NC_035899.1)	24466431	24467702	1271	0	0	ACACACGCACATGC	14	57	5	193	/				/	/
Astyanax mexicanus	Mexican tetra	Fish	39.2045	5 (NC_035901.1)	1779627	1787409	7782	0	0	ACAACAACTCCA	12	42	14	310	Astyanax mexicanus mucin 2, oligomeric mucus/gel-forming (muc2)	13307bp	494/513(96%)		protein-coding gene	/
Astyanax mexicanus	Mexican tetra	Fish	39.2045	7 (NC_035903.1)	6712063	6720544	8481	333/333	216/318	TCCAGCGCTGCCCGCTGCATCCGCCGCCTCTGA	33	73	11	333	uncharacterized LOC111193382 (LOC111193382), ncRNA	876bp	206/229(90%)		ncRNA	/
Astyanax mexicanus	Mexican tetra	Fish	39.2045	9 (NC_035905.1)	41254258	41256268	2010	247/456	84/600	TTAAATTTAA	10	0	3	456	uncharacterized LOC103032268 (LOC103032268), transcript variant X1, ncRNA	1003bp	167/199(84%)		ncRNA	/
Astyanax mexicanus	Mexican tetra	Fish	39.2045	10 (NC_035906.1)	27479952	27483825	3873	0	0	GATGACATCATCAGTTTTAGTGGATTCGACCAATCACAATGCA	43	40	5	779	ubiquinone oxidoreductase subunit S4 (ndufs4)	196aa	152/169(90%)	156/169(92%)	protein-coding gene	/
Astyanax mexicanus	Mexican tetra	Fish	39.2045	16 (NC_035912.1)	19301221	19302835	1614	95/123	80/123	CTTTCTAGACACCCAATGACAGAAGTGC	28	46	5	123	Paramormyrops kingsleyae nucleotide binding protein like (nubpl)	1023bp	70/86(81%)		protein-coding gene	/
Astyanax mexicanus	Mexican tetra	Fish	39.2045	18 (NC_035914.1)	18326265	18329030	2765	0	0	ACGTTTGTGCTGGTTTGTGCAGCAAAAATTA	31	39	14	105	uncharacterized LOC106920975 (LOC106920975), ncRNA	144bp	102/136(75%)		ncRNA	/
Astyanax mexicanus	Mexican tetra	Fish	39.2045	22 (NC_035918.1)	28439818	28441464	1646	0	74/105	AATAAGTGAACAAGTG	16	31	8	106	hypothetical protein LSTR_LSTR012079	394aa	134/364(37%)	231/364(63%)	hypothetical gene	/
Betta splendens	Siamese fighting fish	Fish	45.2022	9 (NC_040889.1)	8535498	8575574	40076	3757/5090	2186/5090	ACGGGACCAGCGAGG	15	73	6	5090	/				ncRNA	PREDICTED: Betta splendens uncharacterized LOC114861949 (LOC114861949), transcript variant X4, ncRNA	1931	1487 bits(805)	805/805(100%)	0/805(0%)
Betta splendens	Siamese fighting fish	Fish	45.2022	10 (NC_040890.1)	13199867	13228913	29046	504/898	765/898	TCCTTCGATTTCTAGCCCTGG	21	52	16	898	neuroblast differentiation-associated protein AHNAK-like [Betta splendens]	6701	299/299(100%)	299/299(100%)	protein-coding gene	PREDICTED: Betta splendens neuroblast differentiation-associated protein AHNAK-like (LOC114864231), mRNA	21578	1659 bits(898)	898/898(100%)	0/898(0%)
Betta splendens	Siamese fighting fish	Fish	45.2022	14 (NC_040894.1)	16853889	16879322	25433	282/798	477/798	GAAACAACAAGAATATGAAACCCTAAAAGACGAGCTGAAGAAAGACAGAGACAATCTGGAAAGAGAGAAAAATGGCATGAATCAAGAAAAAGAGAACTTGATGCA	105	36	21	798	uncharacterized protein LOC114868966 isoform X2 [Betta splendens]	6368	265/265(100%)	265/265(100%)	uncharacterized gene	PREDICTED: Betta splendens uncharacterized LOC114868966 (LOC114868966), transcript variant X3, mRNA	19170	1474 bits(798)	798/798(100%)	0/798(0%)
Betta splendens	Siamese fighting fish	Fish	45.2022	9 (NC_040889.1)	6551457	6580894	29437	3771/5125	4664/5125	CGTCCTCGCTGGTCC	15	73	5	5125	uncharacterized LOC114861949 ncRNA	1931bp	810/838(97)		ncRNA	/
Lateolabrax maculatus	Spotted sea bass	Fish	41.0772	Lm10 (CP027271.1)	4067603	4076659	9056	298/2178	194/2178	ACACACAC	8	50	4	2178	LINE-1 type transposase domain-containing 1	130/229(57%)	167/229(72%)		protein-coding gene	/
Lateolabrax maculatus	Spotted sea bass	Fish	41.0772	Lm7 (CP027268.1)	17082934	17094659	11725	0	274/2174	CTGCCTGCCTGT	12	67	4	2174	inactive ubiquitin carboxyl-terminal hydrolase 54-like	420bp	108/120(90%)		protein-coding gene	/
Collichthys lucidus	big head croaker	Fish	40.2525	1 (CM014078.1)	30485260	30548134	62874	3600/12980	0	AATA	4	0	7	12980	myosin heavy chain, non-muscle-like [Larimichthys crocea]	471	117/136(86%)	124/136(91%)	protein-coding gene	PREDICTED: Larimichthys crocea Rho GTPase activating protein 6 (arhgap6), transcript variant X2, mRNA	5019	1483 bits(803)	949/1013(94%)	36/1013(3%)
Collichthys lucidus	big head croaker	Fish	40.2525	1 (CM014078.1)	4482067	4547495	65428	931/3545	1826/3545(followed with N)	GACA	4	50	17	3545	hypothetical protein D9C73_028446 [Collichthys lucidus]	1571	114/231(49%)	124/231(53%)	hypothetical gene	Trypanosoma theileri uncharacterized protein (TM35_000073870), partial mRNA	2841	52.8 bits(28)	28/28(100%)	0/28(0%)
Collichthys lucidus	big head croaker	Fish	40.2525	1 (CM014078.1)	5597	70469	64872	432/1665	0	GAGT	4	50	40	1665	hypothetical protein D9C73_028387 [Collichthys lucidus]	477	20/22(91%)	22/22(100%)	hypothetical gene	Trypanosoma theileri uncharacterized protein (TM35_000073870), partial mRNA	2841	52.8 bits(28)	28/28(100%)	0/28(0%)
Collichthys lucidus	big head croaker	Fish	40.2525	1 (CM014078.1)	42480110	42557672	77562	0	0	GCCT	4	75	25	3244	hypothetical protein D9C73_028387 [Collichthys lucidus]	477	26/29(90%)	27/29(93%)	hypothetical gene	Trypanosoma theileri uncharacterized protein (TM35_000073870), partial mRNA	2841	52.8 bits(28)	28/28(100%)	0/28(0%)
Collichthys lucidus	big head croaker	Fish	40.2525	1 (CM014078.1)	5374	71283	65909	1610/3295(started with N)	1611/3295(followed with N)	GTCT	4	50	20	3295	hypothetical protein D9C73_028446 [Collichthys lucidus]	1571	84/137(61%)	88/137(64%)	hypothetical gene	Trypanosoma theileri uncharacterized protein (TM35_000073870), partial mRNA	2841	52.8 bits(28)	28/28(100%)	0/28(0%)
Collichthys lucidus	big head croaker	Fish	40.2525	1 (CM014078.1)	4473163	4547479	74316	0	920/1771	TCAC	4	50	40	1771	hypothetical protein D9C73_028446 [Collichthys lucidus]	1571	55/76(72%)	56/76(73%)	hypothetical gene	/
Collichthys lucidus	big head croaker	Fish	40.2525	1 (CM014078.1)	3845	70549	66704	542/1688	0	ATCATC	6	33	41	1688	hypothetical protein D9C73_028387 [Collichthys lucidus]	477	20/22(91%)	22/22(100%)	hypothetical gene	Trypanosoma theileri uncharacterized protein (TM35_000073870), partial mRNA	2841	52.8 bits(28)	28/28(100%)	0/28(0%)
Collichthys lucidus	big head croaker	Fish	40.2525	1 (CM014078.1)	2453331	2462169	8838	0	0	CCTAAC	6	50	26	263	RNA-directed DNA polymerase from mobile element jockey [Collichthys lucidus]	1471	23/25(92%)	23/25(92%)	protein-coding gene	/
Collichthys lucidus	big head croaker	Fish	40.2525	1 (CM014078.1)	3378635	3382867	4232	0	86/115	TTCTAAA	7	14	19	115	/				/	/
Collichthys lucidus	big head croaker	Fish	40.2525	5 (CM014082.1)	31829	78625	46796	425/2670	406/4670	CTAACC	6	50	9	4670	hypothetical protein D9C73_028148 [Collichthys lucidus]	263	93/94(99%)	93/94(98%)	hypothetical gene	PREDICTED: Larimichthys crocea golgi membrane protein 1 (golm1), transcript variant X4, mRNA	4482	1144 bits(619)	748/806(93%)	25/806(3%)
Collichthys lucidus	big head croaker	Fish	40.2525	6 (CM014083.1)	16334566	16370316	35750	290/3504	568/3504	ATATT	5	0	8	3507	hypothetical protein D9C73_017029 [Collichthys lucidus]	122	57/95(60%)	72/95(75%)	hypothetical gene	PREDICTED: Danio rerio kelch repeat and BTB (POZ) domain containing 13 (kbtbd13), mRNA	2140	63.9 bits(34)	34/34(100%)	0/34(0%)
Collichthys lucidus	big head croaker	Fish	40.2525	7 (CM014084.1)	28409296	28432383	23087	0	114/261	GTGT	4	50	20	261	glutamate receptor 2-like [Larimichthys crocea]	760	21/35(60%)	27/35(77%)	protein-coding gene	PREDICTED: Larimichthys crocea zinc finger MIZ-type containing 2 (zmiz2), transcript variant X5, mRNA	5912	58.4 bits(31)	31/31(100%)	0/31(0%)
Collichthys lucidus	big head croaker	Fish	40.2525	21 (CM014098.1)	2437680	2616586	178906	3019/12449	1733/12449	AATGT	5	20	11	12449	Peroxisome assembly protein 12 [Collichthys lucidus]	1380	411/425(97%)	414/425(97%)	protein-coding gene	PREDICTED: Larimichthys crocea uncharacterized LOC109140034 (LOC109140034), mRNA	2022	1550 bits(839)	940/990(95%)	1/990(0%)
Collichthys lucidus	big head croaker	Fish	40.2525	22 (CM014099.1)	25726438	25823854	97416	2126/3905	1783/3905	GAGTCAAGAGAAACTGGACCAGATGAAGGAGGCTCAGGCCAAATGTAACCTGGTATCAGAGGAGAACGCTGATCTCAAATCAAAGATGAGAAATATCTGCACGATGCTGCGGCAAACTCAGCGTGA	126	48	22	3905	hypothetical protein D9C73_028148 [Collichthys lucidus]	263	75/75(100%)	75/75(100%)	hypothetical gene	PREDICTED: Larimichthys crocea golgi membrane protein 1 (golm1), transcript variant X4, mRNA	4482	564 bits(305)	368/396(93%)	14/396(3%)
Collichthys lucidus	big head croaker	Fish	40.2525	24 (CM014101.1)	8368240	8419307	51067	319/6109	3458/6109	GCGGGGGAATTTCCACCGGCTGGATGA	27	63	8	6109	Methyltransferase-like protein 22 [Collichthys lucidus]	326	66/70(94%)	68/70(97%)	protein-coding gene	PREDICTED: Larimichthys crocea stress response protein NST1 (LOC104935156), mRNA	1507	560 bits(303)	345/365(95%)	4/365(1%)
Collichthys lucidus	big head croaker	Fish	40.2525	ML142789.1	1	167580	167579	2765/5087(start with 1)	2805/5087	CTAACC	6	50	23	5087	hypothetical protein D5F01_LYC01473 [Larimichthys crocea]	154	34/40(85%)	35/40(87%)	ncRNA	PREDICTED: Larimichthys crocea uncharacterized LOC113744674 (LOC113744674), ncRNA	269	211 bits(114)	116/117(99%)	0/117(0%)
Collichthys lucidus	big head croaker	Fish	40.2525	ML142789.1	399068	450811	51743	0	27/264	CTAACC	6	50	19	264	RNA-directed DNA polymerase from mobile element jockey [Collichthys lucidus]	1741	21/23(91%)	22/23(95%)	protein-coding gene	/
Collichthys lucidus	big head croaker	Fish	40.2525	ML142789.1	154844	253226	98382	2799/5085	2153/5085(followed with N)	TTAGGG	6	50	20	5085	hypothetical protein D5F01_LYC23747 [Larimichthys crocea]	236	43/51(84%)	45/51(88%)	ncRNA	PREDICTED: Larimichthys crocea uncharacterized LOC113744674 (LOC113744674), ncRNA	269	261 bits(141)	145/147(99%)	0/147(0%)
Collichthys lucidus	big head croaker	Fish	40.2525	ML142789.1	538863	634095	95232	0	0	TTAGGG	6	50	34	266	hypothetical protein D9C73_027532 [Collichthys lucidus]	724	714/722(99%)	718/722(99%)	hypothetical gene	PREDICTED: Larimichthys crocea uncharacterized LOC109140976 (LOC109140976), transcript variant X2, ncRNA	799	745 bits(403)	451/475(95%)	0/475(0%)
Collichthys lucidus	big head croaker	Fish	40.2525	SCMI01000011.1	7130	11970	4840	46/257	115/257	CAGG	4	75	15	257	hypothetical protein D9C73_028423 [Collichthys lucidus]	1369	36/36(100%)	36/36(100%)	hypothetical gene	/
Collichthys lucidus	big head croaker	Fish	40.2525	SCMI01000030.1	7523	59667	52144	527/2223	2115/2223(followed with N)	TACACTGTAC	10	40	21	2223	hypothetical protein DD577_28730, partial [Klebsiella pneumoniae]	59	56/59(95%)	56/59(94%)	hypothetical gene	/
Collichthys lucidus	big head croaker	Fish	40.2525	SCMI01000053.1	1	36367	36366	30/2262(start with 1)	2004/2262(followed with N)	ACACTGTACA	10	40	14	2262	hypothetical protein DD577_28730, partial [Klebsiella pneumoniae]	59	57/59(97%)	57/59(96%)	hypothetical gene	PREDICTED: Sinocyclocheilus grahami reticulon-3-like (LOC107558449), mRNA	730	58.4 bits(31)	33/34(97%)	0/34(0%)
Collichthys lucidus	big head croaker	Fish	40.2525	SCMI01002591.1	18419	22003	3584	115/257	46/257	GCCT	4	75	11	257	hypothetical protein D9C73_028446 [Collichthys lucidus]	1571	28/28(100%)	28/28(100%)	hypothetical gene	/
Collichthys lucidus	big head croaker	Fish	40.2525	1 (CM014078.1)	14604125	14616752	12627	28/4063	4035/4063	TGTAAATTTGTTTCAGAATT	20	20	3	4062	Retrotransposable element Tf2 155 kDa protein type 2	599aa	193/595(32%)	293/595(49%)	retrotransposon	/
Collichthys lucidus	big head croaker	Fish	40.2525	1 (CM014078.1)	2118432	2162543	44111	0	92/1843	TTAGGGTTAGGACAACAGGTAAGTAGCTAAAA	32	38	19	1845	uncharacterized protein LOC109138466	332aa	88/100(88%)	90/100(90%)	uncharacterized gene	/
Collichthys lucidus	big head croaker	Fish	40.2525	4 (CM014081.1)	39983775	40039343	55568	793/9931	0	TGCTCCAATAAGCACTACACC	21	48	6	9931	CUB and zona pellucida-like domain-containing protein 1	322aa	301/449(67%)	308/449(69%)	protein-coding gene	/
Collichthys lucidus	big head croaker	Fish	40.2525	4 (CM014081.1)	39127098	39172645	45547	970/5705	4368/5705	AGGCAATTGAGGACGTCCAGGTGACTG	27	56	7	5689	hypothetical protein KP79_PYT26266	260aa	80/205(39%)	95/205(46%)	hypothetical gene	/
Collichthys lucidus	big head croaker	Fish	40.2525	6 (CM014083.1)	3728143	3776115	47972	502/1869	0	ATTCTAAATTCAAC	14	21	17	1869	hypothetical protein PMCNE_20090	218aa	79/272(36%)	114/272(41%)	hypothetical gene	/
Collichthys lucidus	big head croaker	Fish	40.2525	6 (CM014083.1)	16351232	16370969	19737	1543/3528	2969/3528	AAAGGACATTCTACATT	17	29	5	3528	/				/	/
Collichthys lucidus	big head croaker	Fish	40.2525	10 (CM014087.1)	18997854	19000055	2201	267/267	0	TATTACGAGATATTATCTCGT	21	29	4	267	hypothetical protein NEMVEDRAFT_v1g156063, partial	114	39/113(35%)	75/113(66%)	hypothetical gene	/
Collichthys lucidus	big head croaker	Fish	40.2525	21 (CM014098.1)	28049075	28108265	59190	4448/5857	2336/5857	ACAGACACGC	10	60	10	5857	/				/	/
Collichthys lucidus	big head croaker	Fish	40.2525	21 (CM014098.1)	25528025	25530481	2456	0	0	ATTCTAAATTCCAC	14	29	10	122	hypothetical protein	104	63/131(48%)	76/131(58%)	hypothetical gene	/
Collichthys lucidus	big head croaker	Fish	40.2525	21 (CM014098.1)	28568896	28585014	16118	1419/2515	0	TTAGGGTTAGGACAACAGGTAAGCAGCTAAAA	32	41	8	2515	uncharacterized LOC106576388 ncRNA	247	177/243(73%)		ncRNA	/
Collichthys lucidus	big head croaker	Fish	40.2525	24 (CM014101.1)	8368240	8417346	49106	322/6105	1493/6105	GGGGAATTTCCACGGGCTGGATGAGCG	27	63	8	7283	hCG1807143, partial	143	40/131(31%)	77/131(58%)	protein-coding gene	/
Esox lucius	northern pike	Fish	42.2288	2 (NC_047570.1)	20002618	20013898	11280	0	0	ACTACAACTCAAACCACCCCT	21	48	17	409	mucin-5AC [Esox lucius]	4131	107/107(100%)	107/107(100%)	protein-coding gene	PREDICTED: Esox lucius mucin-5AC (LOC105022272), mRNA	12561	756 bits(409)	409/409(100%)	0/409(0%)
Esox lucius	northern pike	Fish	42.2288	5 (NC_047573.1)	28312526	28373858	61332	3393/6406	865/6406	AGGC	4	75	9	6406	hypothetical protein EAI_10473, partial [Harpegnathos saltator]	145	38/44(86%)	38/44(86%)	ncRNA	PREDICTED: Esox lucius uncharacterized LOC114839315 (LOC114839315), ncRNA	1415	2080 bits(1126)	1126/1126(100%)	0/1126(0%)
Esox lucius	northern pike	Fish	42.2288	5 (NC_047573.1)	28312207	28361575	49368	1780/6467	1935/6467	ATGT	4	25	8	6467	hypothetical protein EAI_06768 [Harpegnathos saltator]	307	37/44(84%)	38/44(86%)	ncRNA	PREDICTED: Esox lucius uncharacterized LOC114839315 (LOC114839315), ncRNA	1415	2080 bits(1126)	1126/1126(100%)	0/1126(0%)
Esox lucius	northern pike	Fish	42.2288	7 (NC_047575.1)	11498850	11529425	30575	608/6741	1527/6741	TTAATATGAGGTG	13	31	5	6741	C-type lectin lectoxin-Lio3-like isoform X2 [Esox lucius]	224	118/118(100%)	118/118(100%)	protein-coding gene	PREDICTED: Esox lucius C-type lectin lectoxin-Lio3-like (LOC114828707), transcript variant X2, misc_RNA	1363	676 bits(366)	366/366(100%)	0/366(0%)
Esox lucius	northern pike	Fish	42.2288	9 (NC_047577.1)	26527691	26560741	33050	1337/1484	114/1484	TGCC	4	75	14	1484	hypothetical protein T05_1579 [Trichinella murrelli]	67	26/29(90%)	27/29(93%)	ncRNA	PREDICTED: Esox lucius U2 spliceosomal RNA (LOC114833805), ncRNA	193	357 bits(193)	193/193(100%)	0/193(0%)
Esox lucius	northern pike	Fish	42.2288	NW_021640223.1	1	57988	57987	922/6553(start with 1)	1567/6553	GGAAGAGAGAATTGATGGAGAAGGGAATA	29	41	7	6553	/				ncRNA	PREDICTED: Esox lucius uncharacterized LOC114831340 (LOC114831340), ncRNA	762	752 bits(407)	407/407(100%)	0/407(0%)
Esox lucius	northern pike	Fish	42.2288	NW_021640385.1	1	30925	30924	1393/1461(start with 1)	257/1461	GCAG	4	75	20	1461	LOC569167 protein, partial [Danio rerio]	485	47/64(73%)	48/64(75%)	ncRNA	PREDICTED: Esox lucius U2 spliceosomal RNA (LOC114833821), ncRNA	194	359 bits(194)	194/194(100%)	0/194(0%)
Esox lucius	northern pike	Fish	42.2288	NW_021640385.1	1	30924	30923	180/1334(start with 1)	0	AGACAC	6	50	20	1334	uncharacterized protein LOC115894791 [Rhinopithecus roxellana]	305	37/74(50%)	45/74(60%)	ncRNA	PREDICTED: Esox lucius U2 spliceosomal RNA (LOC114833805), ncRNA	193	357 bits(193)	193/193(100%)	0/193(0%)
Esox lucius	northern pike	Fish	42.2288	NW_021640487.1	1	26392	26391	1421/1617(start with 1)	952/1617	TGCC	4	75	15	1617	uncharacterized protein LOC115894791 [Rhinopithecus roxellana]	305	20/26(77%)	23/26(88%)	ncRNA	PREDICTED: Esox lucius U2 spliceosomal RNA (LOC114834415), ncRNA	192	355 bits(192)	192/192(100%)	0/192(0%)
Esox lucius	northern pike	Fish	42.2288	NW_021640980.1	1	72809	72808	540/1408(start with 1)	1215/1408	GCAG	4	75	46	1408	membralin-like protein [Cricetulus griseus]	277	31/38(82%)	33/38(86%)	ncRNA	PREDICTED: Esox lucius U2 spliceosomal RNA (LOC114838275), ncRNA	190	351 bits(190)	190/190(100%)	0/190(0%)
Esox lucius	northern pike	Fish	42.2288	NW_021640981.1	1	46544	46543	263/1439(start with 1)	491/1439	GCAG	4	75	29	1439	hypothetical protein HGM15179_007789 [Zosterops borbonicus]	577	20/21(95%)	20/21(95%)	ncRNA	PREDICTED: Esox lucius U5 spliceosomal RNA (LOC114838346), ncRNA	117	217 bits(117)	117/117(100%)	0/117(0%)
Esox lucius	northern pike	Fish	42.2288	NW_021640982.1	1	57971	57970	945/1600(start with 1)	1288/1600	GCAG	4	75	34	1600	hypothetical protein AVEN_43458_1 [Araneus ventricosus]	96	21/37(57%)	26/37(70%)	ncRNA	PREDICTED: Esox lucius U5 spliceosomal RNA (LOC114838507), ncRNA	117	217 bits(117)	117/117(100%)	0/117(0%)
Esox lucius	northern pike	Fish	42.2288	NW_021640982.1	1	57971	57970	1282/1307(start with 1)	609/1307	AGACAC	6	50	34	1307	hypothetical protein HGM15179_007789 [Zosterops borbonicus]	577	19/21(90%)	19/21(90%)	ncRNA	PREDICTED: Esox lucius U2 spliceosomal RNA (LOC114838500), ncRNA	186	344 bits(186)	186/186(100%)	0/186(0%)
Xiphophorus hellerii	green swordtail	Fish	40.1536	2 (NC_045673.1)	32872749	32977571	104822	3420/13446	0	AAAGTTTAAACCTT	14	21	7	13492	uncharacterized protein LOC116715924 isoform X2 [Xiphophorus hellerii]	277	51/51(100%)	51/51(100%)	uncharacterized gene	PREDICTED: Xiphophorus maculatus NLR family CARD domain-containing protein 3-like (LOC102228431), transcript variant X13, mRNA	3618	1472 bits(797)	853/878(97%)	11/878(1%)
Xiphophorus hellerii	green swordtail	Fish	40.1536	3 (NC_045674.1)	21060787	21078829	18042	68/1356	0	CCTAAC	6	50	15	1356	hypothetical protein [Anaerococcus jeddahensis]	461	20/73(27%)	32/73(43%)	ncRNA	PREDICTED: Xiphophorus hellerii uncharacterized LOC116717706 (LOC116717706), ncRNA	213	233 bits(126)	149/160(93%)	1/160(0%)
Xiphophorus hellerii	green swordtail	Fish	40.1536	6 (NC_045677.1)	55314	89467	34153	130/1591	0	CCTAAC	6	50	26	1591	E3 ubiquitin-protein ligase MARCH5 [Xiphophorus maculatus]	267	25/37(68%)	27/37(72%)	ncRNA	PREDICTED: Xiphophorus hellerii uncharacterized LOC116717706 (LOC116717706), ncRNA	213	292 bits(158)	173/180(96%)	1/180(0%)
Xiphophorus hellerii	green swordtail	Fish	40.1536	7 (NC_045678.1)	1	105880	105879	613/830(start with 1)	0	CCTAAC	6	50	85	830	E3 ubiquitin-protein ligase MARCH5 [Xiphophorus maculatus]	267	25/37(68%)	27/37(72%)	ncRNA	PREDICTED: Xiphophorus hellerii uncharacterized LOC116717706 (LOC116717706), ncRNA	213	259 bits(140)	173/189(92%)	1/189(0%)
Xiphophorus hellerii	green swordtail	Fish	40.1536	12 (NC_045683.1)	34497924	34521578	23654	177/2474	535/2474	TAGGGT	6	50	10	2474	E3 ubiquitin-protein ligase MARCH5 [Xiphophorus maculatus]	267	25/36(69%)	26/36(72%)	ncRNA	PREDICTED: Xiphophorus hellerii uncharacterized LOC116717706 (LOC116717706), ncRNA	213	255 bits(138)	161/172(94%)	2/172(1%)
Xiphophorus hellerii	green swordtail	Fish	40.1536	13 (NC_045684.1)	9419081	9441233	22152	1235/1940	1004/1940	CCCAGACCCCCTGCGTTCCTCCCGAGA	27	70	8	1940	GTPase IMAP family member 4-like [Xiphophorus hellerii]	472	48/52(92%)	50/52(96%)	protein-coding gene	PREDICTED: Xiphophorus hellerii beta-1,3-galactosyltransferase 1-like (LOC116719270), transcript variant X2, mRNA	4142	291 bits(157)	162/164(99%)	1/164(0%)
Xiphophorus hellerii	green swordtail	Fish	40.1536	14 (NC_045685.1)	2712629	2961313	248684	6290/12370	2746/12370	CTGGAGCTGGTAGTAGAGCTACCA	24	54	19	12636	uncharacterized protein LOC114156822 [Xiphophorus couchianus]	482	378/421(90%)	384/421(91%)	uncharacterized gene	PREDICTED: Xiphophorus hellerii uncharacterized LOC116732277 (LOC116732277), ncRNA	1921	2710 bits(1467)	1503/1520(99%)	4/1520(0%)
Xiphophorus hellerii	green swordtail	Fish	40.1536	18 (NC_045689.1)	34855561	34926625	71064	0	444/4143(followed with N)	GGTTAG	6	50	27	4143	E3 ubiquitin-protein ligase MARCH5 [Xiphophorus maculatus]	267	25/37(68%)	27/37(72%)	ncRNA	PREDICTED: Xiphophorus hellerii uncharacterized LOC116717706 (LOC116717706), ncRNA	213	259 bits(140)	173/189(92%)	1/189(0%)
Xiphophorus hellerii	green swordtail	Fish	40.1536	19 (NC_045690.1)	28999246	29018441	19195	0	542/597	GGTTAG	6	50	20	597	E3 ubiquitin-protein ligase MARCH5 [Xiphophorus maculatus]	267	25/50(50%)	27/50(54%)	ncRNA	PREDICTED: Xiphophorus hellerii uncharacterized LOC116725054 (LOC116725054), ncRNA	145	119 bits(64)	66/67(99%)	0/67(0%)
Xiphophorus hellerii	green swordtail	Fish	40.1536	19 (NC_045690.1)	28999425	29013551	14126	0	533/568	GGTTAGGGTAGGGTAAGGGTTAG	23	52	18	568	E3 ubiquitin-protein ligase MARCH5 [Xiphophorus maculatus]	267	25/50(50%)	27/50(54%)	ncRNA	PREDICTED: Xiphophorus hellerii uncharacterized LOC116725054 (LOC116725054), ncRNA	145	119 bits(64)	66/67(99%)	0/67(0%)
Xiphophorus hellerii	green swordtail	Fish	40.1536	QPIH02000078.1	30735	60608	29873	289/2053(start with N)	460/2053(followed with N)	AGGGTT	6	50	14	2053	E3 ubiquitin-protein ligase MARCH5 [Xiphophorus maculatus]	267	31/37(84%)	31/37(83%)	ncRNA	PREDICTED: Xiphophorus hellerii uncharacterized LOC116717706 (LOC116717706), ncRNA	213	228 bits(123)	148/160(93%)	1/160(0%)
Xiphophorus hellerii	green swordtail	Fish	40.1536	QPIH02000208.1	199979	250000	50021	0	1180/1321	GGTTAG	6	50	32	1321	E3 ubiquitin-protein ligase MARCH5 [Xiphophorus maculatus]	267	23/37(62%)	23/37(62%)	ncRNA	PREDICTED: Xiphophorus hellerii uncharacterized LOC116717706 (LOC116717706), ncRNA	213	233 bits(126)	149/160(93%)	1/160(0%)
Xiphophorus hellerii	green swordtail	Fish	40.1536	11 (NC_045682.1)	5723164	5712226	10938	1256/2829	370/2829	GCCTCGCTCTGCCTGCGTGGATCTCTGCCCCCAGAT	36	67	4	2829	uncharacterized protein LOC114161272	313aa	135/309(44%)	191/309(61%)	uncharacterized gene	/
Xiphophorus hellerii	green swordtail	Fish	40.1536	16 (NC_045687.1)	22053336	21991112	62224	6626/18080	794/18080	GACCACCTGGAGGCGACGAGGGAGCCCTGG	30	73	4	18755	uncharacterized LOC114136306/LOC114135622/LOC114137447、transmembrane protein 136-like	637aa/242aa	630/637(99%)	633/637(99%)	uncharacterized gene	/
Xiphophorus hellerii	green swordtail	Fish	40.1536	19 (NC_045690.1)	29000246	29013557	62224	386/617	538/617	TAGGGTAGGGTTAGGGTTAGGGT	23	52	16	617	uncharacterized LOC114160508 ncRNA	211bp	178/212(84%)		ncRNA	/
Oryzias javanicus	javanese ricefish	Fish	38.9689	1 (CM012437.1)	11746097	11753845	7748	50/300	234/300	CAGCAAATTTACTGACAGTACCCACCTTCACCACTAGAGGGAGCCA	46	50	13	300	/				/	/
Oryzias javanicus	javanese ricefish	Fish	38.9689	22 (CM012458.1)	1851533	1881501	29968	268/5003	4347/5003	ATTCT	5	20	6	5003	uncharacterized protein LOC112138515 isoform X1 [Oryzias melastigma]	232	44/55(80%)	47/55(85%)	ncRNA	PREDICTED: Oryzias melastigma uncharacterized LOC112149678 (LOC112149678), ncRNA	1943	1273 bits(689)	703/709(99%)	3/709(0%)
Oryzias javanicus	javanese ricefish	Fish	38.9689	24 (CM012460.1)	1103953	1118911	14958	0	0	GGGTTA	6	50	17	499	GatB/YqeY domain-containing protein [Streptomyces abyssomicinicus]	154	17/48(35%)	26/48(54%)	protein-coding gene	/
Oryzias javanicus	javanese ricefish	Fish	38.9689	ML136644.1	284922	313751	28829	3563/3743	2724/3743	AATC	4	25	7	3743	neurofilament medium polypeptide-like [Oryzias melastigma]	660	111/143(78%)	120/143(83%)	protein-coding gene	PREDICTED: Fundulus heteroclitus zinc finger and BTB domain containing 3 (zbtb3), transcript variant X3, mRNA	3639	52.8 bits(28)	28/28(100%)	0/28(0%)
Oryzias javanicus	javanese ricefish	Fish	38.9689	ML136736.1	21755	50235	28480	342/2487	0	TATTTGATTTAAACTTTA	18	11	12	2487	/				ncRNA	PREDICTED: Oryzias melastigma uncharacterized LOC112158232 (LOC112158232), transcript variant X2, ncRNA	649	104 bits(56)	62/65(95%)	0/65(0%)
Oryzias javanicus	javanese ricefish	Fish	38.9689	16 (CM012452.1)	11668944	11700496	31552	0	0	ACCCACAGTGCCTGCTGCAGGGCTGTAAAGGCGGTGAGACCACTC	45	62	15	1219	hypothetical protein, partial	119aa	34/115(30%)	51/115(44%)	hypothetical gene	/
Oryzias javanicus	javanese ricefish	Fish	38.9689	24 (CM012460.1)	5803400	5805805	2405	118/127	0	ATTGAAGCA	9	33	15	130	/				/	/
Xiphophorus couchianus	Monterrey platyfish	Fish	39.0399	4 (NC_040231.1)	31439776	31500420	60644	5349/9245	4411/9245	CTAGCAGGACCGAGGATGCCTTAGGTAGCGACTTGCGCCGGGGCTTTTCTTTATCCCGCTGCTAGATTTTAGATGTTAAGGATA	84	50	7	9222	uncharacterized protein LOC114142502 [Xiphophorus couchianus]	511	232/303(77%)	239/303(78%)	uncharacterized gene	PREDICTED: Xiphophorus couchianus uncharacterized LOC114142491 (LOC114142491), transcript variant X1, ncRNA	2314	3291 bits(1782)	1801/1810(99%)	1/1810(0%)
Xiphophorus couchianus	Monterrey platyfish	Fish	39.0399	13 (NC_040240.1)	1465345	1534793	69448	4355/11304	6249/11304	AAGAGGACCAGGGACAGTGACGCTGAAGAGGAGCCCCCTGCC	42	64	6	11304	protein IWS1 homolog [Xiphophorus couchianus]	462	173/173(100%)	173/173(100%)	protein-coding gene	PREDICTED: Xiphophorus couchianus uncharacterized LOC114155553 (LOC114155553), ncRNA	2518	2169 bits(1174)	1178/1180(99%)	0/1180(0%)
Xiphophorus couchianus	Monterrey platyfish	Fish	39.0399	9 (NC_040236.1)	26887817	26917732	29915	1710/5243	4035/5243	CGGGAGGCGATGAAGGGCTTTTCCGTCCGTCCGTCTGTCCGTCCT	45	64	5	6403	uncharacterized LOC111607646 ncRNA	4840bp	1703/1898(90%)		ncRNA	/
Xiphophorus couchianus	Monterrey platyfish	Fish	39.0399	12 (NC_040239.1)	15693044	15826000	132956	8795/22036	10202/22306	AGAATTCTGAGATTAATCTC	20	30	6	27395	riboflavin kinase-like (LOC114154550)、uncharacterized protein K02A2.6-like	654bp	654/654(99%)		protein-coding gene	/
Xiphophorus maculatus	southern platyfish	Fish	39.4132	3 (NC_036445.1)	20421342	20452164	30822	1236/1408	782/1408	AAAATAATTAAACCTTAAGACTAAAAAGGAAGAGGAACGCATTCAGGTAACTCAAACCCGGAAGCACACGTCACACATTGACGTCAATGACCGTC	95	41	14	1408	dedicator of cytokinesis protein 2 [Xiphophorus maculatus]	1839	20/55(36%)	26/55(47%)	protein-coding gene	PREDICTED: Poecilia mexicana uncharacterized LOC106927244 (LOC106927244), ncRNA	480	305 bits(165)	230/259(89%)	13/259(5%)
Xiphophorus maculatus	southern platyfish	Fish	39.4132	7 (NC_036449.1)	32248596	32265191	16595	487/676	0	CCTAAC	6	50	27	676	E3 ubiquitin-protein ligase MARCH5 [Xiphophorus maculatus]	267	29/37(78%)	31/37(83%)	ncRNA	PREDICTED: Xiphophorus couchianus uncharacterized LOC114160508 (LOC114160508), ncRNA	211	228 bits(123)	151/165(92%)	0/165(0%)
Xiphophorus maculatus	southern platyfish	Fish	39.4132	7 (NC_036449.1)	1	27585	27584	6447/9492(start with 1)	4647/9492	AGAGCAACCTGTGG	14	57	9	9505	LOW QUALITY PROTEIN: fibrinogen alpha chain [Xiphophorus maculatus]	835	34/34(100%)	34/34(100%)	protein-coding gene	PREDICTED: Xiphophorus maculatus fibrinogen alpha chain (fga), mRNA	3178	191 bits(103)	103/103(100%)	0/103(0%)
Xiphophorus maculatus	southern platyfish	Fish	39.4132	11 (NC_036453.1)	14733170	14871076	137906	6447/25127	909/25127	GATG	4	50	6	25125	ATP-dependent DNA helicase pfh1-like, partial [Xiphophorus maculatus]	856	79/96(82%)	86/96(89%)	protein-coding gene	PREDICTED: Xiphophorus hellerii GRAM domain-containing protein 4-like (LOC116728930), mRNA	1507	2409 bits(1304)	1340/1357(99%)	4/1357(0%)
Xiphophorus maculatus	southern platyfish	Fish	39.4132	11 (NC_036453.1)	12150666	12195889	45223	2902/10407	963/10407	GACCACCTGGAGGCGACGAGGGAGCCCTGG	30	73	5	10407	uncharacterized protein LOC111611906 [Xiphophorus maculatus]	3298	79/100(79%)	87/100(87%)	uncharacterized gene	PREDICTED: Xiphophorus hellerii uncharacterized LOC116716633 (LOC116716633), ncRNA	1611	2748 bits(1488)	1580/1623(97%)	12/1623(0%)
Xiphophorus maculatus	southern platyfish	Fish	39.4132	12 (NC_036454.1)	5485593	5498137	12544	441/2100	1963/2100	ATAT	4	0	5	2100	uncharacterized protein LOC114153958 [Xiphophorus couchianus]	280	254/280(91%)	262/280(93%)	uncharacterized gene	PREDICTED: Xiphophorus couchianus uncharacterized LOC114153958 (LOC114153958), mRNA	1408	2085 bits(1129)	1219/1263(97%)	3/1263(0%)
Xiphophorus maculatus	southern platyfish	Fish	39.4132	14 (NC_036456.1)	1280728	1286306	5578	248/461	236/461	TTTCTTTG	8	25	10	461	/				/	/
Xiphophorus maculatus	southern platyfish	Fish	39.4132	NW_019369795.1	19912	27650	7738	0	0(followed with N)	GGGTTA	6	50	6	1053	E3 ubiquitin-protein ligase MARCH5 [Xiphophorus maculatus]	267	36/37(97%)	37/37(100%)	protein-coding gene	PREDICTED: Xiphophorus maculatus membrane associated ring-CH-type finger 5 (march5), mRNA	1157	202 bits(109)	115/118(97%)	0/118(0%)
Xiphophorus maculatus	southern platyfish	Fish	39.4132	2 (NC_036444.1)	26021618	26077547	55929	113/274	170/274	GTAGGGTTAGCCGTGCTTCTCC	22	59	67	274	5S ribosomal RNA	119bp	119/119(100%)		rRNA	/
Xiphophorus maculatus	southern platyfish	Fish	39.4132	8 (NC_036450.1)	2368	12556	10188	136/1045	577/1045	TAACCTAACCTCACCCAAGGTTCTTCCCT	29	48	9	1045	uncharacterized LOC114160508 ncRNA	211bp	146/174(84%)		ncRNA	/
Xiphophorus maculatus	southern platyfish	Fish	39.4132	10 (NC_036452.1)	9233010	9324754	91744	1866/13175	7375/16531	ACCAACGTGCCTCGCTATGAAACCCTGAAGGTCAGCCCAGAG	42	57	6	13175	girdin-like、 tRNA pseudouridine(38/39) synthase-like (LOC111609913)、uncharacterized protein LOC111605866	513aa、1041bp、655aa	485/513(95%)	493/513(96%)	protein-coding gene	/
Xiphophorus maculatus	southern platyfish	Fish	39.4132	11 (NC_036453.1)	14733116	14870033	136917	4817/24888	443/27383	GGACCACCTGGAGGCGACGAGGGAGCTCTG	30	70	6	24888	uncharacterized LOC114152631 ncRNA、uncharacterized LOC107833093 ncRNA	19654bp	974/1015(96%)		ncRNA	/
Xiphophorus maculatus	southern platyfish	Fish	39.4132	12 (NC_036454.1)	26172323	26198575	26252	3774/5219	1475/5221	CCTCTGAGTCAGGACCTG	18	61	4	5219	basic proline-rich protein-like (LOC114154467), mRNA-Xiphophorus couchianus	1860bp	851/1124(76%)		protein-coding gene	/
Xiphophorus maculatus	southern platyfish	Fish	39.4132	16 (NC_036458.1)	21809678	21847707	38029	1010/11140	3076/10661	GTCCCAGAGCTCCCTCGTCGCCTCCAGGTG	30	70	4	11140	transmembrane protein 136-like	242aa	246/250(99%)	248/250(99%)	protein-coding gene	/
Xiphophorus maculatus	southern platyfish	Fish	39.4132	17 (NC_036459.1)	18164719	18182764	18045	676/4745	1206/4772	CAGGCCAGGTCCTTGAAGGATCCCTGGCCTTCA	33	61	4	4745	uncharacterized LOC114159980 ncRNA	1970bp	332/431(77%)		ncRNA	/
Xiphophorus maculatus	southern platyfish	Fish	39.4132	20 (NC_036462.1)	30544846	30640615	95769	4229/9023	2135/9042	CCTCCAGGGCTTCGTAGCGAGTCCTGTTGGTCTCCAGGCTGA	42	62	7	9023	kinesin-like protein KIN-14N、myosin-J heavy chain-like、cingulin-like、uncharacterized LOC114135959 ncRNA、uncharacterized protein C1orf50 homolog	371、377、421aa、588bp	368/371(99%)	370/371(99%)	protein-coding gene	/
Takifugu flavidus	sansaifugu	Fish	45.6115	6 (CM011074.1)	15594957	15605618	10661	896/1082(started with N)	0	CCTAAC	6	50	8	1082	/				/	/
Takifugu flavidus	sansaifugu	Fish	45.6115	9 (CM011077.1)	340442	349221	8779	0	0	TATAC	5	20	8	1504	platelet basic protein-like [Takifugu rubripes]	88	38/41(93%)	40/41(97%)	protein-coding gene	PREDICTED: Takifugu rubripes platelet basic protein-like (LOC105417375), mRNA	607	433 bits(234)	255/265(96%)	1/265(0%)
Takifugu flavidus	sansaifugu	Fish	45.6115	9 (CM011077.1)	9485606	9489881	4275	0	0	GCACATACGC	10	60	5	1083	hypothetical protein D4764_20G0006380, partial [Takifugu flavidus]	186	23/23(100%)	23/23(100%)	hypothetical gene	/
Takifugu flavidus	sansaifugu	Fish	45.6115	19 (CM011087.2)	3320216	3323184	2968	93/117	52/117	TGCGCGTATG	10	60	14	117	/				/	/
Takifugu flavidus	sansaifugu	Fish	45.6115	RHFK02000670.1	102	10228	10126	0	951/1074	CTAACCCTAACCCCAACCC	19	58	8	1074	Apoptosis regulator BAX [Takifugu flavidus]	213	14/26(54%)	17/26(65%)	protein-coding gene	/
Takifugu flavidus	sansaifugu	Fish	45.6115	2 (CM011070.1)	692	19396	18704	228/303	0	GCACACACGC	10	70	19	303	hypothetical protein partial mRNA	386bp	308/396(78%)		hypothetical gene	/
Takifugu flavidus	sansaifugu	Fish	45.6115	4 (CM011072.1)	624197	664431	40234	1301/10839	1057/11675	GTGTTTCCTCATG	13	46	5	11675	pol polyprotein, partial	1187aa	1036/1061(98%)	1046/1061(99%)	protein-coding gene	/
Takifugu flavidus	sansaifugu	Fish	45.6115	5 (CM011073.1)	826225	826980	755	7/51	33/51	GCCCCTCAACCGCCATCTTGT	21	62	6	51	uncharacterized LOC110390910	929bp	188/271(69%)		uncharacterized gene	/
Takifugu flavidus	sansaifugu	Fish	45.6115	6 (CM011074.1)	16098466	16117185	18719	879/1825	661/1825	TCTGCAGGTGTTCTACAGGTGTCTGCAGGTG	31	55	4	1825	NLR family CARD domain-containing protein 3-like (LOC115253184)	979bp	955/984(97%)		protein-coding gene	/
Takifugu flavidus	sansaifugu	Fish	45.6115	15 (CM011083.1)	5558647	5558933	286	46/60	0	GGGTTAGGGTGGGG	17	71	9	60	ras GTPase-activating protein nGAP-like, partial	175aa	50/54(93%)	51/54(94%)	protein-coding gene	/
Takifugu flavidus	sansaifugu	Fish	45.6115	21 (CM011089.1)	8637765	8642115	4350	401/853	384/853	GGCCAGGACTAA	12	58	4	813	uncharacterized LOC115251767 ncRNA	3880bp	336/361(93)		ncRNA	/
Perca flavescens	yellow perch	Fish	40.8713	1 (NC_041331.1)	43032628	43038758	6130	55/1427	1107/1427	AGAC	4	50	4	1427	thyrotropin-releasing hormone-degrading ectoenzyme isoform X3 [Perca flavescens]	834	27/42(64%)	30/42(71%)	protein-coding gene	PREDICTED: Etheostoma spectabile tRNA wybutosine-synthesizing protein 4-like (LOC116679270), transcript variant X2, mRNA	3052	281 bits(152)	221/255(87%)	1/255(0%)
Perca flavescens	yellow perch	Fish	40.8713	18 (NC_041348.1)	32980907	32998130	17223	1505/2843	436/2843	ACTGTATGAGAGTACTAGTGT	21	38	6	2843	LOW QUALITY PROTEIN: uncharacterized protein LOC115374818 [Myripristis murdjan]	3124	45/70(64%)	52/70(74%)	uncharacterized gene	PREDICTED: Perca flavescens uncharacterized LOC114559680 (LOC114559680), transcript variant X2, mRNA	2216	1506 bits(815)	849/866(98%)	0/866(0%)
Perca flavescens	yellow perch	Fish	40.8713	19 (NC_041349.1)	2277447	2280037	2590	0	0	AGAC	4	50	16	120	/				/	/
Perca flavescens	yellow perch	Fish	40.8713	22 (NC_041352.1)	27961620	27964988	3368	515/528	0	TCCTACTCGGATTGTGC	17	53	21	528	/				/	/
Perca flavescens	yellow perch	Fish	40.8713	8 (NC_041338.1)	33384151	33401129	16978	306/5076	0	CCCAGCTATGGGTAAATAGT	20	45	4	3540	putative uncharacterized protein MYH16、uncharacterized LOC114553527 (LOC114553527), mRNA	432aa、655bp	409/432(95%)	417/432(97%)	protein-coding gene	/
Oncorhynchus kisutch	coho salmon	Fish	43.5459	LG7 (NC_034180.2)	38548670	38576670	28000	355/3871	1213/2694	CAGGTCAGAGGAGA	14	57	7	2460	hypothetical protein XELAEV_18019928mg, partial [Xenopus laevis]	73	33/61(54%)	35/61(57%)	hypothetical gene	PREDICTED: Oncorhynchus kisutch interferon-induced protein 44-like (LOC116363607), mRNA	1647	62.1 bits(33)	37/39(95%)	0/39(0%)
Oncorhynchus kisutch	coho salmon	Fish	43.5459	LG10 (NC_034183.2)	12297440	12312620	15180	1395/1566	352/1567	CTTATGATGCTTTTGGGAAACAGCTCTGAGATTTACCAAGGCTCCTATGAAGGTTCTAATGATTAACATATC	72	38	8	1566	trichohyalin-like [Oncorhynchus kisutch]	1921	55/56(98%)	55/56(98%)	protein-coding gene	PREDICTED: Oncorhynchus kisutch trichohyalin-like (LOC116375766), mRNA	5766	309 bits(167)	167/167(100%)	0/167(0%)
Oncorhynchus kisutch	coho salmon	Fish	43.5459	LG14 (NC_034187.2)	53948258	53960724	12466	306/973	608/973	CTGTCTTTCACTTC	14	43	12	973	LOW QUALITY PROTEIN: nuclear anchorage protein 1-like [Oncorhynchus kisutch]	8179	324/324(100%)	324/324(100%)	protein-coding gene	PREDICTED: Oncorhynchus kisutch nuclear anchorage protein 1-like (LOC109904463), mRNA	26226	1797 bits(973)	973/973(100%)	0/973(0%)
Oncorhynchus kisutch	coho salmon	Fish	43.5459	LG15 (NC_034188.2)	3846626	3849023	2397	21/101	66/101	AGGGTCTCTAT	11	45	17	101	/				/	/
Oncorhynchus kisutch	coho salmon	Fish	43.5459	LG16 (NC_034189.2)	1818723	1906636	87913	0	1091/2980	CTGT	4	50	16	7832	ataxin-2 homolog [Oncorhynchus kisutch]	655	110/155(71%)	118/155(76%)	protein-coding gene	PREDICTED: Oncorhynchus kisutch LIM domain-containing protein 1-like (LOC109901679), transcript variant X2, mRNA	3797	752 bits(407)	531/586(91%)	28/586(4%)
Oncorhynchus kisutch	coho salmon	Fish	43.5459	LG16 (NC_034189.2)	13724181	13801584	77403	1858/5317	1067/7484	AGTTATCATAACTTGTATTAGCTC	24	29	12	5288	LOW QUALITY PROTEIN: IgGFc-binding protein-like, partial [Oncorhynchus kisutch]	2008	78/79(99%)	79/79(100%)	protein-coding gene	PREDICTED: Oncorhynchus kisutch leucine-rich repeat transmembrane protein FLRT2 (LOC109866134), transcript variant X2, mRNA	8686	804 bits(435)	547/602(91%)	4/602(0%)
Oncorhynchus kisutch	coho salmon	Fish	43.5459	LG20 (NC_034193.2)	1760045	1766010	5965	0	0	ACACACAGAC	10	50	13	74	/				/	/
Oncorhynchus kisutch	coho salmon	Fish	43.5459	LG23 (NC_034196.2)	43462817	43477440	14623	1018/3057	271/3057	AAAGTGACCTGAACTAGCCTTGCCCTAAAGCCACCGGGCCATTTCTCACCATTATGTCGCCTTGTT	66	50	5	3057	transposase [Salmo salar]	319	162/175(93%)	164/175(93%)	protein-coding gene	PREDICTED: Oncorhynchus kisutch SNF-related serine/threonine-protein kinase (LOC109889264), mRNA	8677	2422 bits(1311)	1506/1593(95%)	41/1593(2%)
Oncorhynchus kisutch	coho salmon	Fish	43.5459	NW_022261980.1	15653633	15654244	611	0	0	GGAG	4	75	4	84	/				/	/
Oncorhynchus kisutch	coho salmon	Fish	43.5459	NW_022261980.1	17381798	17382492	694	54/64	51/64	CTCCT	5	60	7	62	/				/	/
Oncorhynchus kisutch	coho salmon	Fish	43.5459	NW_022261980.1	13543003	13544958	1955	0	0	GGTAACTAGGG	11	55	8	111	/				/	PREDICTED: Oncorhynchus kisutch urotensin-2 receptor-like (LOC109865991), mRNA	6505	84.2 bits(45)	53/57(93%)	0/57(0%)
Oncorhynchus kisutch	coho salmon	Fish	43.5459	NW_022261982.1	5438011	5438835	824	61/75	0	AGAC	4	50	7	75	AP-1 complex subunit sigma-2 [Bagarius yarrelli]	221	17/17(100%)	17/17(100%)	protein-coding gene	PREDICTED: Oncorhynchus kisutch AP-1 complex subunit sigma-1A-like (LOC109880447), transcript variant X3, mRNA	3154	76.8 bits(41)	41/41(100%)	0/41(0%)
Oncorhynchus kisutch	coho salmon	Fish	43.5459	NW_022261984.1	10404946	10406264	1318	103/103	0	CAGC	4	75	6	103	hypothetical protein OJAV_G00007570 [Oryzias javanicus]	1666	19/19(100%)	19/19(100%)	hypothetical gene	PREDICTED: Oncorhynchus kisutch adhesion G protein-coupled receptor L3-like (LOC109885970), partial mRNA	930	111 bits(60)	60/60(100%)	0/60(0%)
Oncorhynchus kisutch	coho salmon	Fish	43.5459	NW_022262546.1	210486	212003	1517	100/100	0	CAGT	4	50	8	100	/				/	/
Oncorhynchus kisutch	coho salmon	Fish	43.5459	NW_022262760.1	131898	136937	5039	0	0	TTGG	4	50	45	51	/				/	/
Oncorhynchus kisutch	coho salmon	Fish	43.5459	NW_022262897.1	1	37073	37072	0(start with 1)	194/761	AACCCT	6	50	31	761	/				/	PREDICTED: Oncorhynchus nerka NACHT, LRR and PYD domains-containing protein 12-like (LOC115103684), transcript variant X4, mRNA	4260	161 bits(87)	108/118(92%)	1/118(0%)
Oncorhynchus kisutch	coho salmon	Fish	43.5459	NW_022263175.1	23330	39800	16470	982/986	0	GCTGTCTGGTCCAGGAGAATATCACCTGTGAT	32	50	8	1038	protein RCC2 homolog [Salvelinus alpinus]	569	49/66(74%)	51/66(77%)	protein-coding gene	PREDICTED: Oncorhynchus kisutch eukaryotic translation initiation factor 1 (LOC109893263), mRNA	3399	627 bits(339)	533/628(85%)	7/628(1%)
Oncorhynchus kisutch	coho salmon	Fish	43.5459	NW_022263760.1	19577	36356	16779	158/1918	1624/1907	TGGGTCTTTTGTTTGG	16	44	9	1056	hypothetical protein BDK51DRAFT_44880 [Blyttiomyces helicus]	286	17/22(77%)	19/22(86%)	hypothetical gene	PREDICTED: Oncorhynchus kisutch cysteine and histidine rich domain containing 1 (chordc1), mRNA	5670	104 bits(56)	66/71(93%)	0/71(0%)
Oncorhynchus kisutch	coho salmon	Fish	43.5459	NW_022264280.1	1	25754	25753	870/1046(start with 1)	149/1046	CTGT	4	50	16	1046	uncharacterized protein LOC115894791 [Rhinopithecus roxellana]	305	47/59(80%)	49/59(83%)	uncharacterized gene	PREDICTED: Oncorhynchus kisutch U2 spliceosomal RNA (LOC116369916), ncRNA	192	355 bits(192)	192/192(100%)	0/192(0%)
Oncorhynchus kisutch	coho salmon	Fish	43.5459	NW_022264429.1	15275	26830	11555	1036/1904	1252/1401	CAAACAAAAGATCCAC	16	38	6	1401	AlNc14C178G8158 [Albugo laibachii Nc14]	125	20/27(74%)	21/27(77%)	protein-coding gene	PREDICTED: Astatotilapia calliptera uncharacterized LOC113033644 (LOC113033644), transcript variant X3, mRNA	1281	110 bits(59)	65/68(96%)	0/68(0%)
Oncorhynchus kisutch	coho salmon	Fish	43.5459	NW_022264461.1	2785	24057	21272	42/2594	2085/2569	TGGTCT	6	50	8	1994	uncharacterized protein LOC101065855 [Takifugu rubripes]	172	18/24(75%)	21/24(87%)	uncharacterized gene	PREDICTED: Salmo trutta transmembrane anterior posterior transformation protein 1 homolog (LOC115170500), transcript variant X4, mRNA	3234	110 bits(59)	74/81(91%)	2/81(2%)
Oncorhynchus kisutch	coho salmon	Fish	43.5459	NW_022265970.1	192081	196656	4575	0	0	GTAT	4	25	37	81	/				/	/
Oncorhynchus kisutch	coho salmon	Fish	43.5459	LG27 (NC_034200.2)	24226914	24231312	4398	0	0	AACCTGGGCTGTGTAGAAAGAAGGTGTAAAT	31	42	4	2022	unnamed protein product	132	60/144(42%)	69/144(47%)	uncharacterized gene	/
Oryzias latipes	Japanese medaka	Fish	40.8727	1 (NC_019859.2)	23601534	23655128	53594	436/11334	158/10622	TGTT	4	25	6	9375	uncharacterized protein YMR317W-like isoform X1 [Oryzias latipes]	1624	105/132(80%)	105/132(79%)	uncharacterized gene	PREDICTED: Oryzias latipes mesothelin-like protein (LOC105357666), mRNA	2612	780 bits(422)	437/444(98%)	1/444(0%)
Oryzias latipes	Japanese medaka	Fish	40.8727	1 (NC_019859.2)	16471532	16492880	21348	1368/3888	0	ATACAC	6	33	6	3888	uncharacterized protein LOC109199848 [Oreochromis niloticus]	308	69/122(57%)	95/122(77%)	uncharacterized gene	PREDICTED: Oryzias latipes hepatitis A virus cellular receptor 1 homolog (LOC110013855), transcript variant X1, mRNA	1828	494 bits(267)	284/292(97%)	1/292(0%)
Oryzias latipes	Japanese medaka	Fish	40.8727	1 (NC_019859.2)	16428208	16456398	28190	1519/1591	1082/1591	AGACCGGCGGCGCAA	15	73	17	1591	inner centromere protein-like isoform X2 [Oryzias latipes]	419	33/33(100%)	33/33(100%)	protein-coding gene	PREDICTED: Oryzias latipes inner centromere protein-like (LOC111948490), transcript variant X7, mRNA	2933	1498 bits(811)	827/835(99%)	0/835(0%)
Oryzias latipes	Japanese medaka	Fish	40.8727	2 (NC_019860.2)	15481842	15543712	61870	1295/8362	4963/8362	TATT	4	0	7	8362	uncharacterized protein LOC101158037 [Oryzias latipes]	699	96/149(64%)	101/149(67%)	ncRNA	PREDICTED: Oryzias latipes uncharacterized LOC110016349 (LOC110016349), ncRNA	1626	1986 bits(1075)	1142/1175(97%)	2/1175(0%)
Oryzias latipes	Japanese medaka	Fish	40.8727	2 (NC_019860.2)	15480876	15543786	62910	3119/8339	5314/8339	TCCA	4	50	8	8339	uncharacterized protein LOC101158037 [Oryzias latipes]	699	96/149(64%)	101/149(67%)	ncRNA	PREDICTED: Oryzias latipes uncharacterized LOC110016349 (LOC110016349), ncRNA	1626	1986 bits(1075)	1142/1175(97%)	2/1175(0%)
Oryzias latipes	Japanese medaka	Fish	40.8727	3 (NC_019861.2)	1653397	1729059	75662	250/628(started with N)	349/628	TTTCT	5	20	69	628	PREDICTED: transcription initiation factor TFIID subunit 7-like [Callithrix jacchus]	488	33/36(92%)	33/36(91%)	rRNA	PREDICTED: Oryzias latipes 5S ribosomal RNA (LOC111947297), rRNA	119	220 bits(119)	119/119(100%)	0/119(0%)
Oryzias latipes	Japanese medaka	Fish	40.8727	9 (NC_019867.2)	29354693	29362014	7321	758/952	336/952	TTGATGTGTGATGTGCACATGGCAACAGTTGCTATGGTTACGGTATGCCCATCACACATCAAAGACATTTGCT	73	44	5	952	Dihydrofolate reductase [Anabarilius grahami]	259	21/34(62%)	25/34(73%)	protein-coding gene	/
Oryzias latipes	Japanese medaka	Fish	40.8727	12 (NC_019870.2)	21544976	21568223	23247	0	116/1736	AGGTAATGTGTTTTTCTGAGTCAGTTGATGATGCTGATCGCTATGCTAGCACTTTTAGCCACATTAGCATAGCTAGCATAGTTAGCATAATTAGCATTTT	100	37	10	1742	/				/	PREDICTED: Oryzias latipes sarcoplasmic reticulum histidine-rich calcium-binding protein-like (LOC111946721), transcript variant X2, mRNA	2263	608 bits(329)	480/550(87%)	22/550(4%)
Oryzias latipes	Japanese medaka	Fish	40.8727	13 (NC_019871.2)	24908867	24969488	60621	4623/9562	1930/9562	ATAA	4	0	7	9562	myosin heavy chain, cardiac muscle isoform-like [Oryzias latipes]	557	557/557(100%)	557/557(100%)	protein-coding gene	PREDICTED: Oryzias latipes myosin heavy chain, cardiac muscle isoform-like (LOC111948508), mRNA	3138	5670 bits(3070)	3070/3070(100%)	0/3070(0%)
Oryzias latipes	Japanese medaka	Fish	40.8727	13 (NC_019871.2)	15351823	15369457	17634	1626/1748	98/1748	AGGTAATGTGTTTTTCTGAGTCAGTTGATGATGCTGATCGCTATGCTAGCACTTTTAGCCACATTAGCATAGCTAGCATAGTTAGCATAATTAGCATTTT	100	37	8	1748	/				/	PREDICTED: Oryzias latipes sarcoplasmic reticulum histidine-rich calcium-binding protein-like (LOC111946721), transcript variant X2, mRNA	2263	623 bits(337)	484/552(88%)	21/552(3%)
Oryzias latipes	Japanese medaka	Fish	40.8727	17 (NC_019875.2)	8824919	8853489	28570	547/1867	1639/1867	ATTTTT	6	0	15	1867	DUF72 domain-containing protein [Bradymonas sp. YN101]	268	29/84(35%)	41/84(48%)	protein-coding gene	/
Oryzias latipes	Japanese medaka	Fish	40.8727	2 (NC_019860.2)	15483465	15543693	60228	2900/8309	2241/8555	ATGACATCAC	10	40	8	8309	uncharacterized LOC110016349 ncRNA	1626bp	1629/1629(100%)		ncRNA	/
Oryzias latipes	Japanese medaka	Fish	40.8727	9 (NC_019867.2)	982762	1007266	24504	0	0	CTGGATTTGTTGTTGTGTTT	20	35	6	1420	uncharacterized LOC112137464, ncRNA	4371bp	973/1190(78%)		ncRNA	/
Oryzias latipes	Japanese medaka	Fish	40.8727	12 (NC_019870.2)	24379407	24421426	42019	2835/9397	2009/9111	AAAACGCTGGCGA	13	53.8	4	9397	titin-like	607aa	297/582(51%)	381/582(65%)	protein-coding gene	/
Oryzias latipes	Japanese medaka	Fish	40.8727	16 (NC_019874.2)	27605169	27612635	7466	0	0	AAAGAGTCACAGTGGAAGAGTC	22	45.5	5	1115	uncharacterized LOC113092500 , ncRNA	835bp	291/340(86%)		ncRNA	/
Oryzias latipes	Japanese medaka	Fish	40.8727	23 (NC_019881.2)	2699778	2741273	41495	0	6145/6161	GTGTATTGTGTGTCTCCAGA	20	45	5	6133	/	/	/		/	/
Oryzias latipes	Japanese medaka	Fish	40.8727	3 (NC_019861.2)	1563783	1630581	66798	1068/2573	1097/2573	TTTTCAAGAT	10	20	19	2573	uncharacterized LOC112158295 ncRNA	1052bp	137/173(79%)		ncRNA	/
Larimichthys crocea	large yellow croaker	Fish	41.3977	NW_020853982.1	8	951	943	102/112	0	CTCATATATTTAA	13	15	6	113	/				/	/
Larimichthys crocea	large yellow croaker	Fish	41.3977	I (NC_040011.1)	14137872	14146124	8252	252/502	246/502	GCTAGAACTGCTTCCTGTGTTGAATCGCTTTAAGGGT	37	46	9	502	hypothetical protein FF38_01662	38aa	20/29(69%)	21/29(72%)	hypothetical gene	/
Larimichthys crocea	large yellow croaker	Fish	41.3977	XII (NC_040022.1)	18110457	18113146	2689	0	0	AGGTCCTGGCCCTTCACATCCACATGA	27	56	7	173	/				/	/
Oreochromis niloticus	Nile tilapia	Fish	40.67	LG17 (NC_031981.2)	26425125	26486788	61663	1807/2047	1063/2047	TGGTGCAGCAGTTGTTGTGGT	21	52	26	2047	integumentary mucin C.1-like [Oreochromis niloticus]	199	92/134(69%)	92/134(68%)	protein-coding gene	PREDICTED: Oreochromis niloticus cell wall protein DAN4-like (LOC109195024), mRNA	806	315 bits(170)	170/170(100%)	0/170(0%)
Oreochromis niloticus	Nile tilapia	Fish	40.67	LG16 (NC_031987.2)	3663942	3696085	32143	3153/4832	1918/4832	CATC	4	50	6	4832	olfactory receptor 10T2-like [Oreochromis niloticus]	323	323/323(100%)	323/323(100%)	protein-coding gene	PREDICTED: Oreochromis niloticus olfactory receptor 10T2-like (LOC109197475), mRNA	990	1829 bits(990)	990/990(100%)	0/990(0%)
Oreochromis niloticus	Nile tilapia	Fish	40.67	NW_020327402.1	12401	18814	6413	0	0	GCTA	4	50	14	431	/				ncRNA	PREDICTED: Oreochromis aureus uncharacterized LOC116324698 (LOC116324698), ncRNA	661	601 bits(325)	333/337(99%)	0/337(0%)
Oreochromis niloticus	Nile tilapia	Fish	40.67	NW_020327584.1	13898	14777	879	0	98/98	GAGA	4	50	6	98	PREDICTED: translationally-controlled tumor protein-like [Fukomys damarensis]	176	14/21(67%)	16/21(76%)	protein-coding gene	/
Oreochromis niloticus	Nile tilapia	Fish	40.67	NW_020328048.1	1	21765	21764	971/3457(start with 1)	3419/3457(followed with N)	ATCTT	5	20	6	3457	hypothetical protein D4764_05G0009770 [Takifugu flavidus]	352	90/118(76%)	101/118(85%)	hypothetical gene	PREDICTED: Oreochromis niloticus uncharacterized LOC109196751 (LOC109196751), transcript variant X1, misc_RNA	6322	529 bits(286)	375/416(90%)	13/416(3%)
Oreochromis niloticus	Nile tilapia	Fish	40.67	NW_020328056.1	1	29531	29530	1296/3457(start with 1)	317/3457(followed with N)	AGATA	5	20	9	3457	hypothetical protein D4764_05G0009770 [Takifugu flavidus]	352	90/118(76%)	101/118(85%)	hypothetical gene	PREDICTED: Astatotilapia calliptera odorant receptor 131-2-like (LOC113037026), mRNA	1788	438 bits(237)	271/288(94%)	0/288(0%)
Oreochromis niloticus	Nile tilapia	Fish	40.67	NW_020328077.1	1	31360	31359	3178/3438(start with 1)	494/3438(followed with N)	ATCTT	5	20	9	3438	RNA-directed DNA polymerase from mobile element jockey [Collichthys lucidus]	606	63/80(79%)	70/80(87%)	protein-coding gene	PREDICTED: Astatotilapia calliptera odorant receptor 131-2-like (LOC113037026), mRNA	1788	436 bits(236)	271/288(94%)	1/288(0%)
Oreochromis niloticus	Nile tilapia	Fish	40.67	NW_020328116.1	21966	79330	57364	2670/11207	9575/11207	AAAC	4	25	5	11207	uncharacterized protein LOC109200501 isoform X1 [Oreochromis niloticus]	691	604/606(99%)	604/606(99%)	uncharacterized gene	PREDICTED: Oreochromis niloticus uncharacterized LOC109200501 (LOC109200501), transcript variant X1, mRNA	3061	4377 bits(2370)	406/406(100%)	0/406(0%)
Oreochromis niloticus	Nile tilapia	Fish	40.67	NW_020329283.1	1	23597	23596	0(start with 1)	693/1144(followed with N)	TTATTTTAGTTTG	13	15	20	1144	/				/	/
Oreochromis niloticus	Nile tilapia	Fish	40.67	LG4 (NC_031969.2)	13292844	13330759	37915	1881/2074	0	ACAACGACTGCAGCACCAACCACAACCACAGCTGCTCCAACC	42	57	8	2074	uncharacterized LOC112846662 (LOC112846662), ncRNA	554	552/554(99%)		ncRNA	/
Oreochromis niloticus	Nile tilapia	Fish	40.67	LG14 (NC_031979.2)	19615295	19624440	9145	1337/1584	259/1584	CCGGGCCGTAGAGGGTGGGGATGGTGGAGC	30	73	5	1580	predicted protein, partial	82	41/78(53%)	41/78(52%)	protein-coding gene	/
Oreochromis niloticus	Nile tilapia	Fish	40.67	un	22820	(不全)		114/875	(不全)	TGAGGCAACCTGCACCACACCAGGGCCTGTGCTGCTGGC	39	67	19	875	5S ribosomal RNA	119	119/119(100%)		rRNA	/
Amphiprion percula	orange clownfish	Fish	39.5241	3 (CM009710.1)	5308909	5335873	26964	0	600/1068	AAAAAAAAATCATCATGAATTTTGGCGCAAAAAAAACGCCTTACTATACTATGTCGAAAAAAAATGCGATTTTTTTAACATGTTGTTAAAACGTGCCATATGATGAAATAATGTAAAGGAGGCCGTGAAAAACACTCCAGAAAGGTTTTCTTTG	154	31	11	1068	/				/	PREDICTED: Sparus aurata myocyte-specific enhancer factor 2D homolog (LOC115568132), transcript variant X12, mRNA	7591	52.8 bits(28)	28/28(100%)	0/28(0%)
Amphiprion percula	orange clownfish	Fish	39.5241	6 (CM009713.1)	31378395	31459078	80683	5840/9560(started with N)	3598/9560	TATC	4	25	8	9560	guanylin-like [Amphiprion ocellaris]	105	59/68(87%)	62/68(91%)	protein-coding gene	PREDICTED: Amphiprion ocellaris guanylin-like (LOC111568248), mRNA	701	641 bits(347)	379/395(96%)	0/395(0%)
Amphiprion percula	orange clownfish	Fish	39.5241	7 (CM009714.1)	17661723	17678865	17142	916/1350	0	ATGACGTTTTTAGAGCGACATGCTATACT	29	38	7	1350	uncharacterized protein LOC110954480 [Acanthochromis polyacanthus]	92	41/45(91%)	41/45(91%)	uncharacterized gene	PREDICTED: Acanthochromis polyacanthus PDZ domain containing 7 (pdzd7), mRNA	2985	195 bits(105)	117/123(95%)	0/123(0%)
Amphiprion percula	orange clownfish	Fish	39.5241	PYAM01000231.1	9729	28781	19052	425/1211	0	TGCAGTATTTAACCTATAGTGTCCATCATTTACTGCAGTATTTTACATGTAGTATTCAGTATTTAT	66	29	9	1211	/				/	/
Amphiprion percula	orange clownfish	Fish	39.5241	17 (CM009724.1)	17052284	17060287	8003	0	0	AATAAA	6	0	20	289	/				/	/
Amphiprion percula	orange clownfish	Fish	39.5241	17 (CM009724.1)	2278300	2326318	48018	807/1191	382/1191	ATCATGTCTTTACC	14	36	16	1191	/				/	/
Amphiprion percula	orange clownfish	Fish	39.5241	23 (CM009730.1)	13907636	13915493	7857	232/475	0	AAAT	4	0	15	475	/				/	/
Amphiprion percula	orange clownfish	Fish	39.5241	24 (CM009731.1)	2877367	2911845	34478	1583/3705	1440/3705	CTTCGTGC	8	63	9	3702	hypothetical protein D4764_0154750 [Takifugu flavidus]	260	38/53(72%)	43/53(81%)	hypothetical gene	PREDICTED: Amphiprion ocellaris B-cell receptor CD22-like (LOC111567269), transcript variant X4, mRNA	2121	257 bits(139)	148/152(97%)	2/152(1%)
Amphiprion percula	orange clownfish	Fish	39.5241	PYAM01000118.1	9333	54314	44981	6517/7994	5934/7994	GGTGACCTGT	10	60	5	7997	hypothetical protein FIM38_06145, partial [Helicobacter pylori]	113	25/40(63%)	32/40(80%)	ncRNA	PREDICTED: Amphiprion ocellaris uncharacterized LOC111572302 (LOC111572302), ncRNA	244	191 bits(103)	105/106(99%)	0/106(0%)
Amphiprion percula	orange clownfish	Fish	39.5241	17 (CM009724.1)	2278300	2326318	48018	499/1175	682/1175	GTTTG	5	40	15	1175	/				/	/
Amphiprion percula	orange clownfish	Fish	39.5241	21 (CM009728.1)	5636083	5672754	36671	134/1289	345/1289	GAACACTCGGGCTGGGGCTG	20	70	25	1272	hypothetical protein [Roseovarius indicus]	189	52/130(40%)	63/130(48%)	hypothetical gene	PREDICTED: Amphiprion ocellaris carboxypeptidase D (cpd), mRNA	4399	187 bits(101)	115/122(94%)	0/122(0%)
Amphiprion percula	orange clownfish	Fish	39.5241	21 (CM009728.1)	5699923	5729576	29653	318/1680	1232/1680	GTGTTCCAGCCCCAGCCCGA	20	70	18	1680	/				/	PREDICTED: Amphiprion ocellaris carboxypeptidase D (cpd), mRNA	4399	187 bits(101)	115/122(94%)	0/122(0%)
Amphiprion percula	orange clownfish	Fish	39.5241	PYAM01000064.1	1	64507	64506	937/1206(start with 1)	957/1206	TAAATACTGAATACTACATGTAAAATACTGCAGTAAATGATGGACACTATAGGTTAAATACTGCAA	66	29	19	1206	PREDICTED: uncharacterized protein LOC107376075 isoform X2 [Nothobranchius furzeri]	210	29/40(73%)	31/40(77%)	uncharacterized gene	PREDICTED: Acanthochromis polyacanthus zinc finger protein 665-like (LOC110965062), mRNA	4980	363 bits(196)	318/372(85%)	28/372(7%)
Amphiprion percula	orange clownfish	Fish	39.5241	22 (CM009729.1)	21406537	21458153	51616	7073/9940	2254/9940	AAGCACGGTGGTGGCAGCATCATGGTGTG	29	59	5	9227	EF-hand calcium-binding domain-containing protein 8	1151aa	392/861(46%)	553/861(64%)	protein-coding gene	/
Erpetoichthys calabaricus	reedfish	Fish	39.7501	16 (NC_041409.1)	87167360	87169184	1824	124/130	112/130	TATAT	5	0	9	130	uncharacterized protein LOC114664111 [Erpetoichthys calabaricus]	332	40/44(91%)	40/44(90%)	uncharacterized gene	PREDICTED: Erpetoichthys calabaricus thioredoxin domain containing 11 (txndc11), mRNA	4275	3553	127/132(96%)	0/132(0%)
Thymallus thymallus	grayling	Fish	41.9651	17A (CM015005.1)	3824402	3831978	7576	1004/1775	783/1775	ATAG	4	25	4	1775	unnamed protein product, partial [Coregonus sp. 'balchen']	188	30/39(77%)	35/39(89%)	uncharacterized gene	PREDICTED: Oncorhynchus mykiss small integral membrane protein 13 (LOC110496697), transcript variant X2, mRNA	2050	196 bits(106)	118/124(95%)	0/124(0%)
Thymallus thymallus	grayling	Fish	41.9651	17A (CM015005.1)	20856071	20860087	4016	89/228	0	GTTAGG	6	50	5	228	/				/	/
Thymallus thymallus	grayling	Fish	41.9651	QMII01003074.1	15623	21585	5962	0(started with N)	0(followed with N)	CTATAAGCTATTGATGATGTGA	22	32	4	62	/				/	/
Thymallus thymallus	grayling	Fish	41.9651	20A (CM015013.1)	11196853	11216432	19579	3074/3116	0	TGTGTGTGTGTGTTT	15	40	4	6019	hypothetical protein CAPTEDRAFT_81526, partial	82aa	33/104(32%)	52/104(50%)	hypothetical gene	/
Thymallus thymallus	grayling	Fish	41.9651	20A (CM015013.1)	20625066	20630284	5218	0	0	CAACCCTGTCTGAGACTGTGGTTCATTCCCCACACCCACCTTTC	44	55	4	204	/				/	/
Thymallus thymallus	grayling	Fish	41.9651	21B (CM015016.1)	26191620	26194822	3202	0	0	GTCAGCTGGATAGTTACTGGGC	22	55	10	43	hypothetical protein N302_02520, partial	235aa	76/242(31%)	98/242(40%)	hypothetical gene	/
Thymallus thymallus	grayling	Fish	41.9651	23B (CM015020.1)	7433550	7460868	27318	804/8937	0	GTGTTCAGTGGTACGATGTTCAGTGGCCAGGCTCC	35	57	4	8863	hypothetical protein, partial	181aa	55/190(29%)	111/190(58%)	hypothetical gene	/
Thymallus thymallus	grayling	Fish	41.9651	24B (CM015022.1)	16636510	16641829	5319	428/788	294/788	CCTCCATATGTGGATCTCAATCCATATACAAATCCGAT	38	39	5	788	/				/	/
Thymallus thymallus	grayling	Fish	41.9651	3A (CM015027.1)	623722	634311	10589	0	0	AGAAAACCTCTCTCCCTCCTCCCTAAT	27	48	4	402	hypothetical protein A6R68_00202, partial	119aa	107/119(90%)	115/119(96%)	hypothetical gene	/
Thymallus thymallus	grayling	Fish	41.9651	6A (CM015033.1)	326160	360001	33841	1486/14298	0	CAGCACACAGGGCAAAGATAGTAACTGAAG	30	47	4	16395	hypothetical protein	106	42/76(55%)	60/76(78%)	hypothetical gene	/
Takifugu rubripes	torafugu	Fish	45.6992	5 (NC_042289.1)	12555399	12581550	26151	0	1839/2228	TGAACCAGTGTCTGGTTCAGGAGGAGGTGTTGGAAA	36	50	6	2228	hypothetical protein D4764_20G0008170 [Takifugu flavidus]	288	115/171(67%)	133/171(77%)	hypothetical gene	PREDICTED: Takifugu rubripes uncharacterized LOC105419960 (LOC105419960), transcript variant X5, mRNA	2168	279 bits(151)	175/187(94%)	0/187(0%)
Takifugu rubripes	torafugu	Fish	45.6992	7 (NC_042291.1)	17457729	17499844	42115	0	0	TTAGGG	6	50	27	538	Apoptosis regulator BAX [Takifugu flavidus]	213	19/24(79%)	21/24(87%)	protein-coding gene	/
Takifugu rubripes	torafugu	Fish	45.6992	8 (NC_042292.1)	2094308	2139287	44979	0	0	GGGTTA	6	50	10	4589	hypothetical protein D4764_03G0012100 [Takifugu flavidus]	789	155/164(95%)	155/164(94%)	hypothetical gene	/
Takifugu rubripes	torafugu	Fish	45.6992	9 (NC_042293.1)	2116342	2192303	75961	0	179/847	ACAT	4	25	28	848	/				/	/
Takifugu rubripes	torafugu	Fish	45.6992	9 (NC_042293.1)	15449210	15471539	22329	0	0	TTAGGG	6	50	30	542	Apoptosis regulator BAX [Takifugu flavidus]	213	22/30(73%)	25/30(83%)	protein-coding gene	/
Takifugu rubripes	torafugu	Fish	45.6992	11 (NC_042295.1)	143971	132497	11474	0	0	AACCCT	6	50	14	469	Apoptosis regulator BAX [Takifugu flavidus]	213	23/30(77%)	26/30(86%)	protein-coding gene	/
Takifugu rubripes	torafugu	Fish	45.6992	17 (NC_042301.1)	12531445	12550545	19100	1149/2325	1179/2325	AATATGAGGCAGGAGGAGATGCTGGAAGAGAAGGAGATGGCCAGACTGGAACAAGAGGAGGTCCAAAAGAACATGACGGCAGAGATCTCTCAACTGAAGCAGTTC	105	50	6	2325	hypothetical protein D4764_06G0003470 [Takifugu flavidus]	222	36/39(92%)	37/39(94%)	hypothetical gene	PREDICTED: Takifugu rubripes centrosomal protein 89 (cep89), transcript variant X4, mRNA	3218	134 bits(72)	84/90(93%)	0/90(0%)
Takifugu rubripes	torafugu	Fish	45.6992	19 (NC_042303.1)	1	19764	19763	1021/1102(start with 1)	0	ACAC	4	50	17	1102	uncharacterized protein LOC109950918 [Corvus cornix cornix]	382	34/37(92%)	35/37(94%)	rRNA	PREDICTED: Takifugu rubripes 5S ribosomal RNA (LOC115247803), rRNA	119	220 bits(119)	119/119(100%)	0/119(0%)
Takifugu rubripes	torafugu	Fish	45.6992	19 (NC_042303.1)	1179981	1231334	51353	7543/10184	2648/10184	TCTA	4	50	5	10148	protein L-Myc-1b-like [Takifugu rubripes]	212	179/180(99%)	179/180(99%)	protein-coding gene	PREDICTED: Takifugu rubripes protein L-Myc-1b-like (LOC115246887), mRNA	1048	1011 bits(547)	550/551(99%)	1/551(0%)
Takifugu rubripes	torafugu	Fish	45.6992	19 (NC_042303.1)	19160531	19180798	20267	0	0	TTAGGG	6	50	29	549	/				/	/
Takifugu rubripes	torafugu	Fish	45.6992	21 (NC_042305.1)	486471	496007	9536	0	0	GGTTAG	6	50	8	934	/				/	/
Takifugu rubripes	torafugu	Fish	45.6992	NW_021821571.1	3273	24391	21118	0	0	CCTAAC	6	50	29	555	Apoptosis regulator BAX [Takifugu flavidus]	213	23/30(77%)	26/30(86%)	protein-coding gene	/
Maylandia zebra	zebra mbuna	Fish	41.1537	LG4 (NC_036783.1)	14157308	14181159	23851	147/4231	4087/4231	TTAGCAGAAATACTATAT	18	22	5	4231	/				/	PREDICTED: Oreochromis niloticus zinc finger BED domain-containing protein 1-like (LOC112847726), mRNA	1932	420 bits(227)	342/399(86%)	2/399(0%)
Maylandia zebra	zebra mbuna	Fish	41.1537	LG20 (NC_036799.1)	25202754	25216001	13247	560/2600	1813/2600	CGATACCGATACGTAATAT	19	37	5	2600	PREDICTED: L-rhamnose-binding lectin CSL3-like [Neolamprologus brichardi]	182	82/141(58%)	89/141(63%)	protein-coding gene	PREDICTED: Maylandia zebra prestalk protein (LOC101487806), mRNA	2655	259 bits(140)	140/140(100%)	0/140(0%)
Maylandia zebra	zebra mbuna	Fish	41.1537	NW_020192503.1	231285	302909	71624	3511/8175	4178/8175	TCGTCG	6	67	8	8175	intraflagellar transport protein 140 homolog isoform X2 [Astatotilapia calliptera]	1441	40/42(95%)	42/42(100%)	protein-coding gene	PREDICTED: Maylandia zebra coiled-coil domain-containing protein 1-like (LOC112431368), transcript variant X3, mRNA	1313	1616 bits(875)	885/889(99%)	3/889(0%)
Maylandia zebra	zebra mbuna	Fish	41.1537	NW_020192676.1	58937	128449	69512	3524/7764	734/7764	ATCT	4	25	7	7760	mucin-5AC-like [Maylandia zebra]	709	99/99(100%)	99/99(100%)	protein-coding gene	PREDICTED: Oreochromis niloticus uncharacterized LOC112845052 (LOC112845052), ncRNA	1667	1094 bits(592)	691/736(94%)	18/736(2%)
Maylandia zebra	zebra mbuna	Fish	41.1537	NW_020193115.1	52022	69349	17327	36/371	166/371(followed with N)	TGTT	4	25	42	371	/				/	/
Maylandia zebra	zebra mbuna	Fish	41.1537	NW_020193184.1	44829	50992	6163	338/463	421/463(followed with N)	ACAC	4	50	12	463	/				/	/
Maylandia zebra	zebra mbuna	Fish	41.1537	NW_020193902.1	1	19272	19271	19/755(start with 1)	53/755(followed with N)	CATC	4	50	23	755	/				/	PREDICTED: Maylandia zebra presenilin-2 (LOC101475262), mRNA	3454	342 bits(185)	206/216(95%)	1/216(0%)
Maylandia zebra	zebra mbuna	Fish	41.1537	NW_020193912.1	1	23198	23197	706/762(start with 1)	101/762(followed with N)	CATC	4	50	28	752	GDNF family receptor alpha-4-like isoform X2 [Denticeps clupeoides]	414	22/42(52%)	26/42(61%)	protein-coding gene	PREDICTED: Maylandia zebra presenilin-2 (LOC101475262), mRNA	3454	350 bits(189)	207/216(96%)	0/216(0%)
Maylandia zebra	zebra mbuna	Fish	41.1537	LG2 (NC_036781.1)	18439833	18472860	33027	0(start with N)	1833/2709	CCTTGTTTCTTTATTTACTTGTTAACTTTTTGCTCTTACTTCATTTAA	48	25	10	2709	cingulin-like	437aa	359/394(91%)	377/394(96%)	protein-coding gene	/
Maylandia zebra	zebra mbuna	Fish	41.1537	LG4 (NC_036783.1)	10702123	10729262	27139	1468/1468	0	CCACAACAACTGCAGCACCAA	21	52	10	1468	uncharacterized LOC112846662 ncRNA	554bp	544/558(97%)		ncRNA	/
Maylandia zebra	zebra mbuna	Fish	41.1537	LG23 (NC_036801.1)	4162252	4206912	44660	394/2902	1683/2902	CAAGTAAATAACGAAACAAGGTTAAATGAAGTAAGAGCAAAAAGTTAA	48	25	13	2902	cingulin-like	437aa	432/437(99%)	435/437(99%)	protein-coding gene	/
Danio rerio	zebrafish	Fish	36.7687	4 (NC_007115.7)	25953566	26000155	46589	111/2250	1925/2250	AGAT	4	25	18	2372	PREDICTED: uncharacterized protein LOC103221152 isoform X2 [Chlorocebus sabaeus]	384	95/300(32%)	110/300(36%)	microRNA	Danio rerio microRNA 430a-18 (mir430a-18), microRNA	90	104 bits(56)	56/56(100%)	0/56(0%)
Danio rerio	zebrafish	Fish	36.7687	4 (NC_007115.7)	42101034	42121044	20010	558/2677	810/2677	AGAT	4	25	8	2656	uncharacterized protein LOC114828793 [Esox lucius]	402	78/331(24%)	112/331(33%)	microRNA	Danio rerio microRNA 430a-18 (mir430a-18), microRNA	90	104 bits(56)	56/56(100%)	0/56(0%)
Danio rerio	zebrafish	Fish	36.7687	4 (NC_007115.7)	11448947	11457809	8862	0	705/1217	ATCT	4	25	7	1225	/				microRNA	Danio rerio microRNA 430a-18 (mir430a-18), microRNA	90	104 bits(56)	56/56(100%)	0/56(0%)
Danio rerio	zebrafish	Fish	36.7687	4 (NC_007115.7)	25953566	26000162	46596	1113/2047	792/2047	GATA	4	25	18	2195	predicted protein [Nematostella vectensis]	431	77/332(23%)	128/332(38%)	microRNA	Danio rerio microRNA 430a-18 (mir430a-18), microRNA	90	104 bits(56)	56/56(100%)	0/56(0%)
Danio rerio	zebrafish	Fish	36.7687	9 (NC_007120.7)	53075173	53081478	6305	483/829	563/829	GACT	4	50	7	834	/				/	PREDICTED: Danio rerio si:ch73-72b7.1 (si:ch73-72b7.1), mRNA	2553	69.4 bits(37)	58/68(85%)	2/68(2%)
Danio rerio	zebrafish	Fish	36.7687	18 (NC_007129.7)	30025762	30082623	56861	618/1863	554/1863	TTAT	4	0	16	1863	PREDICTED: transcription initiation factor TFIID subunit 7-like [Callithrix jacchus]	488	32/35(91%)	32/35(91%)	rRNA	PREDICTED: Chanos chanos 5S ribosomal RNA (LOC115829065), rRNA	119	220 bits(119)	119/119(100%)	0/119(0%)
Danio rerio	zebrafish	Fish	36.7687	20 (NC_007131.7)	42764565	42861406	96841	1091/15958	5465/15958	TCTGCCGAGTCCGGCTGTGGTGATGACACCTCTACCAATTTCGAG	45	56	6	15958	uncharacterized protein LOC797974 [Danio rerio]	576	205/206(99%)	205/206(99%)	uncharacterized gene	PREDICTED: Danio rerio Pim proto-oncogene, serine/threonine kinase, related 213 (pimr213), transcript variant X1, mRNA	3347	3123 bits(1691)	1725/1740(99%)	8/1740(0%)
Danio rerio	zebrafish	Fish	36.7687	21 (NC_007132.7)	39182688	39184977	2289	0	188/187	ATTC	4	25	10	187	/				/	/
Danio rerio	zebrafish	Fish	36.7687	22 (NC_007133.7)	13113918	13115635	1717	0	0	CTCA	4	50	12	123	/				/	PREDICTED: Danio rerio SRY (sex determining region Y)-box 5 (sox5), transcript variant X9, mRNA	7130	65.8 bits(35)	39/41(95%)	0/41(0%)
Danio rerio	zebrafish	Fish	36.7687	NW_018394669.1	50452	72108	21656	0	0	TTTCGTGACATTTCTATTTTAGACACCGTTTCTATTTTTGCGACACATGTTTAGCTTGTGTCGCATGTTTTGCGTGCACTTCACATTTTCGATTTT	96	36	25	254	/				/	/
Danio rerio	zebrafish	Fish	36.7687	NW_018394774.1	19502	21124	1622	0	95/157	TAAA	4	0	7	157	LOW QUALITY PROTEIN: ionotropic receptor 25a-like [Pomacea canaliculata]	932	21/43(49%)	24/43(55%)	protein-coding gene	/
Danio rerio	zebrafish	Fish	36.7687	NW_018394868.1	396979	401080	4101	526/528	414/528	TGGA	4	50	6	528	hypothetical protein cypCar_00014304 [Cyprinus carpio]	274	16/19(84%)	17/19(89%)	hypothetical gene	/
Danio rerio	zebrafish	Fish	36.7687	14 (NC_007125.7)	33354592	33407227	52635	3163/9346	1287/10361	TCCTCCAGCGATGGTTCCTCACTGTGAACACTGACAGGC	39	56.4	5	9346	serine/threonine-protein kinase pim-1-like	619aa	338/425(80%)	339/425(80%)	protein-coding gene	/
Danio rerio	zebrafish	Fish	36.7687	20 (NC_007131.7)	39372524	39492057	119533	2862/20475	0	GTGAAGAACAACCACCGGTAGAGCCCGACAGTGTTCCCG	39	59	5	20475	ORF-encoded protein	302aa	224/245(91%)	230/245(93%)	protein-coding gene	/
Danio rerio	zebrafish	Fish	36.7687	4 (NC_007115.7)	25953576	26000227	46651	155/1223	1223/1386	ATTAGCATGTTACTAGCATGATTTTAGCATGA	32	31.3	14	1263	methionine aminopeptidase 2-like	93aa	92/94(97%)	93/94(98%)	protein-coding gene	/
Strigops habroptila	Kakapo	Ave	42.0327	12 (NC_044288.2)	11556354	11591467	35113	415/2500(started with N)	1324/2500	TCCACC	6	67	14	2501	uncharacterized protein LOC115615379 [Strigops habroptila]	204	97/114(85%)	103/114(90%)	uncharacterized gene	PREDICTED: Strigops habroptila uncharacterized LOC115615331 (LOC115615331), transcript variant X4, ncRNA	8981	1543 bits(835)	1717/2135(80%) 91/2135(4%)	0/55(0%)
Streptopelia turtur	/	Ave	41.7709	5 (LR594556.1)	17942517	17953312	10795	54/1645	0	GGTGCT	6	67	7	1695	Mucin-5AC, partial [Aptenodytes patagonicus]	208	100/136(74%)	113/136(83%)	protein-coding gene	PREDICTED: Columba livia mucin-2 (LOC102095533), partial mRNA	5037	111 bits(60)	64/66(97%)	0/66(0%)
Taeniopygia guttata	zebra finch	Ave	41.8	NC_044217.1	16212975	16225642	12667	403/418	0	GTGGTG	6	67	24	418	mucin-5AC [Taeniopygia guttata]	6784	138/139(99%)	138/139(99%)	protein-coding gene	PREDICTED: Taeniopygia guttata mucin-5AC (LOC100228736), mRNA	21376	773 bits(418)	418/418(100%)	0/418(0%)
Taeniopygia guttata	zebra finch	Ave	41.8	NC_044228.1	1124538	1128158	3620	122/296	111/296	CCCCAAAATTT	11	36	9	132	/				/	/
Taeniopygia guttata	zebra finch	Ave	41.8	NC_044243.1	1884306	1886796	2490	60/144	0	CCCCAAAAAT	10	40	13	144	hypothetical protein K504DRAFT_406591 [Pleomassaria siparia CBS 279.74]	320	15/29(52%)	17/29(58%)	hypothetical gene	/
Taeniopygia guttata	zebra finch	Ave	41.8	NC_044243.1	4310060	4312041	1981	88/266	146/266	AAAAATCCCCAA	12	33	6	266	/				/	PREDICTED: Taeniopygia guttata A-kinase anchoring protein 8 (AKAP8), partial mRNA	1576	73.1 bits(39)	39/39(100%)	0/39(0%)
Taeniopygia guttata	zebra finch	Ave	41.8	NW_022045293.1	70826	73754	2928	15/135	38/135	ATATAG	6	17	13	135	/				/	/
Taeniopygia guttata	zebra finch	Ave	41.8	NC_044219.1	35726860	37107944	1381084	1730/5243	1625/5243	CACACCTGAA	10	50	7	45	serine/threonine kinase 32C (STK32C) misc_RNA	826bp	143/146(98%)		misc_RNA	/
Taenia multiceps	/	Platyhelminthes	43.8039	LG1 (CM010311.1)	6725989	6745334	19345	840/1371	843/1371	CAGGCAGC	8	75	13	1343	/				/	/
Taenia multiceps	/	Platyhelminthes	43.8039	LG1 (CM010311.1)	65745950	65796262	50312	0	103/125(followed with N)	CGACTAAC	8	50	287	125	NAD-dependent protein lipoamidase sirtuin-4, mitochondrial isoform X4 [Gallus gallus]	426	30/42(71%)	34/42(80%)	snRNA	Schistosoma mansoni snRNA	142	150 bits(81)	109/123(89%)	0/123(0%)
Taenia multiceps	/	Platyhelminthes	43.8039	LG1 (CM010311.1)	61362584	61428976	66392	0(start with N)	0(followed with N)	ACTGACCCACCG	12	75	364	109	/				/	/
Taenia multiceps	/	Platyhelminthes	43.8039	LG1 (CM010311.1)	64336816	64399883	63067	0	0(followed with N)	AGTCAGTCAGTC	12	50	351	117	/				/	/
Taenia multiceps	/	Platyhelminthes	43.8039	LG3 (CM010313.2)	13447480	13451759	4279	0	406/896	CTACTGCCAC	10	60	5	896	expressed protein [Echinococcus multilocularis]	1079	53/151(35%)	77/151(50%)	protein-coding gene	/
Taenia multiceps	/	Platyhelminthes	43.8039	LG3 (CM010313.2)	24346547	24352763	6216	472/894	0	GCATTAGGTG	10	50	7	893	expressed protein [Echinococcus multilocularis]	1079	54/144(38%)	67/144(46%)	protein-coding gene	/
Taenia multiceps	/	Platyhelminthes	43.8039	LG3 (CM010313.2)	12188145	12203389	15244	509/1369	359/1369	CACCAACATCAT	12	42	11	1380	unnamed protein product [Taenia asiatica]	135	51/55(93%)	52/55(94%)	uncharacterized gene	/
Taenia multiceps	/	Platyhelminthes	43.8039	LG3 (CM010313.2)	14172203	14185631	13428	3254/3687	2347/3687	GGTAGGTAGGTAGGTA	16	50	3	3690	histone H2B [Hymenolepis microstoma]	148	95/95(100%)	95/95(100%)	protein-coding gene	Echinococcus granulosus Histone H2B (EGR_10952), partial mRNA	369	593 bits(321)	353/369(96%)	0/369(0%)
Taenia multiceps	/	Platyhelminthes	43.8039	LG4 (CM010314.1)	6600646	6669426	68780	0	1114/2650	CCTCCAC	7	71	26	2650	unnamed protein product [Taenia asiatica]	204	120/176(68%)	128/176(72%)	uncharacterized gene	PREDICTED: Crassostrea gigas E3 ubiquitin-protein ligase DCST1-like (LOC105346420), transcript variant X3, mRNA	3600	132 bits(71)	73/74(99%)	0/74(0%)
Taenia multiceps	/	Platyhelminthes	43.8039	LG4 (CM010314.1)	1197715	1278580	80865	342/1758	1437/1758	AGCCCGTC	8	75	50	1756	unnamed protein product [Taenia asiatica]	94	34/42(81%)	36/42(85%)	uncharacterized gene	PREDICTED: Anabas testudineus ankyrin repeat and zinc finger peptidyl tRNA hydrolase 1 (ankzf1), transcript variant X5, mRNA	4519	137 bits(74)	76/77(99%)	0/77(0%)
Taenia multiceps	/	Platyhelminthes	43.8039	LG4 (CM010314.1)	19434445	19507222	72777	1551/2671	716/2671(followed with N)	GGGTGGAT	8	63	30	2671	unnamed protein product [Taenia asiatica]	204	120/175(69%)	128/175(73%)	uncharacterized gene	PREDICTED: Crassostrea gigas E3 ubiquitin-protein ligase DCST1-like (LOC105346420), transcript variant X3, mRNA	3600	132 bits(71)	73/74(99%)	0/74(0%)
Taenia multiceps	/	Platyhelminthes	43.8039	LG5 (CM010315.2)	16224535	16258155	33620	492/1060	63/1060	TGTGCCGG	8	75	31	1049	hypothetical protein AVEN_82339_1 [Araneus ventricosus]	273	29/33(88%)	31/33(93%)	ncRNA	PREDICTED: Sitophilus oryzae U6 spliceosomal RNA (LOC115889149), ncRNA	107	174 bits(94)	96/97(99%)	0/97(0%)
Taenia multiceps	/	Platyhelminthes	43.8039	LG6 (CM010316.2)	8234558	8318723	84165	1698/3030	499/3030	CCGCCAA	7	71	27	2992	hypothetical protein AVEN_91849_1 [Araneus ventricosus]	94	28/32(88%)	28/32(87%)	hypothetical gene	PREDICTED: Monomorium pharaonis BRISC complex subunit FAM175B (LOC105832334), transcript variant X3, mRNA	2579	139 bits(75)	82/85(96%)	2/85(2%)
Taenia multiceps	/	Platyhelminthes	43.8039	LG6 (CM010316.2)	10486835	10525021	38186	1723/3012	2866/3012	GTGCGGAGCG	10	80	12	2987	unnamed protein product [Nippostrongylus brasiliensis]	155	27/38(71%)	29/38(76%)	uncharacterized gene	PREDICTED: Ailuropoda melanoleuca uncharacterized LOC117803714 (LOC117803714), ncRNA	2302	117 bits(63)	71/75(95%)	0/75(0%)
Taenia multiceps	/	Platyhelminthes	43.8039	LG6 (CM010316.2)	10505816	10525021	19205	2403/2946	1398/2946	AGAAGGAGAAGGAGAAGGAGAAGGAGA	27	48	8	2949	hypothetical protein AVEN_91849_1 [Araneus ventricosus]	94	28/32(88%)	28/32(87%)	hypothetical gene	PREDICTED: Monomorium pharaonis BRISC complex subunit FAM175B (LOC105832334), transcript variant X3, mRNA	2579	139 bits(75)	82/85(96%)	2/85(2%)
Aedes aegypti	yellow fever mosquito	Ecdysozoa	37.8834	1 (NC_035107.1)	84798634	84806084	7450	97/143	0	CAGAAGTTACACTATTGGCGCCAGAAAAATTATAAAAATCATAAATGAGTCCGTTTTGGTGC	62	35	17	143	astrocytic phosphoprotein PEA-15 [Python bivittatus]	241	14/20(70%)	16/20(80%)	protein-coding gene	PREDICTED: Aedes aegypti uncharacterized LOC110679204 (LOC110679204), ncRNA	3810	154 bits(83)	85/86(99%)	0/86(0%)
Aedes aegypti	yellow fever mosquito	Ecdysozoa	37.8834	1 (NC_035107.1)	236350946	236362301	11355	93/139	0	TGCCAGAAGTTACACTATTGGCGCCAGAAAAATTATAAAAATCATAAATGAGTCCGTTTTGG	62	35	20	139	hypothetical protein Saspl_002272 [Salvia splendens]	854	15/38(39%)	19/38(50%)	ncRNA	PREDICTED: Aedes aegypti uncharacterized LOC110679204 (LOC110679204), ncRNA	3810	154 bits(83)	85/86(99%)	0/86(0%)
Aedes aegypti	yellow fever mosquito	Ecdysozoa	37.8834	NW_018734650.1	1176	13965	12789	92/141	0	TGCCAGAAGTTACACTATTGGCGCCAGAAAAATTATAAAAATCATAAATGAGTCCGTTTTGG	62	35	19	141	midasin [Dorcoceras hygrometricum]	4973	15/30(50%)	20/30(66%)	ncRNA	PREDICTED: Aedes aegypti uncharacterized LOC110679204 (LOC110679204), ncRNA	3810	159 bits(86)	86/86(100%)	0/86(0%)
Ophiophagus hannah	king cobra	Reptile	40.6	AZIM01007247.1	35044	35404	360	0	0	AGAT	4	25	3	60	/				/	/
Chelonia mydas	Green sea turtle	Reptile	43.7	NW_006620965.1	355879	373569	17690	0	0	TAAATTCAAAATGCC	15	27	14	329	neuroblast differentiation-associated protein AHNAK [Chelonia mydas]	5796	109/109(100%)	109/109(100%)	protein-coding gene	PREDICTED: Chelonia mydas AHNAK nucleoprotein (AHNAK), mRNA	18657	608 bits(329)	329/329(100%)	0/329(0%)
Thermophis baileyi	/	Reptile	NA	QLTV01003751.1	519131	520255	1124	0	0	TCAA	4	25	9	72	hypothetical protein L345_18264, partial [Ophiophagus hannah]	222	19/23(83%)	20/23(86%)	hypothetical gene	PREDICTED: Thamnophis elegans uncharacterized LOC116523696 (LOC116523696), transcript variant X5, mRNA	3154	104 bits(56)	60/62(97%)	0/62(0%)
Gopherus agassizii	Agassiz's desert tortoise	Reptile	43	PPEB01009484.1	44239	50383	6144	789/1650	0	GATA	4	25	4	1650	RING finger protein 112-like isoform X6 [Gopherus evgoodei]	596	82/94(87%)	87/94(92%)	protein-coding gene	PREDICTED: Gopherus evgoodei RING finger protein 112-like (LOC115651104), transcript variant X7, mRNA	2678	518 bits(280)	518/629(82%)	32/629(5%)
Anolis carolinensis	green anole	Reptile	40.8238	NW_003339068.1	353588	355238	1650	99/151	0	TTGA	4	25	7	151	tryptophan 2,3-dioxygenase [Acidimicrobiia bacterium]	267	14/31(45%)	20/31(64%)	protein-coding gene	/
Anolis carolinensis	green anole	Reptile	40.8238	NW_003340405.1	22185	23955	1770	99/103	63/103	TCTA	4	25	11	103	PREDICTED: phosphatidylinositol 3,4,5-trisphosphate 5-phosphatase 1 isoform X1 [Anolis carolinensis]	1252	16/22(73%)	16/22(72%)	protein-coding gene	PREDICTED: Anolis carolinensis uncharacterized LOC103277702 (LOC103277702), transcript variant X2, mRNA	3898	130 bits(70)	88/97(91%)	0/97(0%)
Anolis carolinensis	green anole	Reptile	40.8238	NW_003340584.1	1	1819	1818	0(start with 1)	0	ATTATTAT	8	0	8	68	/				/	PREDICTED: Anolis carolinensis mitochondrial fission regulator 2 (mtfr2), transcript variant X1, mRNA	2323	56.5 bits(30)	32/33(97%)	0/33(0%)
Naja naja	Indian cobra	Reptile	40.3901	5 (CM019152.1)	4880459	4883532	3073	257/257	240/257	AAGA	4	25	8	240	hypothetical protein VITISV_040051 [Vitis vinifera]	742	20/50(40%)	26/50(52%)	hypothetical gene	/
Naja naja	Indian cobra	Reptile	40.3901	MIC_10 (CM019157.1)	7902091	7904635	2544	122/122	0	ATTCT	5	20	12	122	/				/	PREDICTED: Notechis scutatus mediator complex subunit 30 (MED30), transcript variant X4, mRNA	1788	202 bits(109)	117/121(97%)	0/121(0%)
Naja naja	Indian cobra	Reptile	40.3901	MIC_3 (CM019160.1)	29782098	29784063	1965	154/168	134/168	AGAC	4	50	8	149	uncharacterized protein LOC116517180 isoform X2 [Thamnophis elegans]	344	17/25(68%)	19/25(76%)	uncharacterized gene	PREDICTED: Notechis scutatus uncharacterized LOC113429068 (LOC113429068), ncRNA	1096	202 bits(109)	131/141(93%)	4/141(2%)
Naja naja	Indian cobra	Reptile	40.3901	MIC_8 (CM019165.1)	7075748	7203717	127969	2199/5966	424/5966	TATC	4	25	21	5943	immunoglobulin lambda-1 light chain-like [Pseudonaja textilis]	237	95/102(93%)	102/102(100%)	protein-coding gene	PREDICTED: Pseudonaja textilis immunoglobulin lambda-1 light chain-like (LOC113448114), mRNA	962	665 bits(360)	443/482(92%)	9/482(1%)
Naja naja	Indian cobra	Reptile	40.3901	SOZL01000437.1	58654	91934	33280	0	372/6434	CCTGGGTTTTCCAGC	15	60	5	6434	putative protein C1orf65, partial [Ophiophagus hannah]	595	35/42(83%)	38/42(90%)	protein-coding gene	PREDICTED: Pseudonaja textilis ankyrin repeat domain 23 (ANKRD23), mRNA	2205	473 bits(256)	332/369(90%)	4/369(1%)
Thamnophis elegans	Western terrestrial garter snake	Reptile	41.0776	1 (NC_045541.1)	77955872	77967167	11295	0	593/840	AGGG	4	75	13	840	uncharacterized protein PB18E9.04c-like [Thamnophis elegans]	335	41/41(100%)	41/41(100%)	uncharacterized gene	PREDICTED: Thamnophis elegans uncharacterized protein PB18E9.04c-like (LOC116505486), mRNA	1091	1312 bits(710)	716/719(99%)	0/719(0%)
Thamnophis elegans	Western terrestrial garter snake	Reptile	41.0776	14 (NC_045554.1)	41205643	41207575	1932	136/199	197/199	GGAA	4	50	7	199	hypothetical protein L345_09158, partial [Ophiophagus hannah]	54	29/39(74%)	32/39(82%)	hypothetical gene	PREDICTED: Pseudonaja textilis baculoviral IAP repeat-containing protein 3-like (LOC113440472), mRNA	3444	172 bits(93)	123/138(89%)	0/138(0%)
Thamnophis elegans	Western terrestrial garter snake	Reptile	41.0776	14 (NC_045554.1)	5279474	5281191	1717	134/154	0	TTCC	4	50	8	154	Octapeptide-repeat protein T2, partial [Ophiophagus hannah]	310	33/40(83%)	36/40(90%)	protein-coding gene	PREDICTED: Notechis scutatus thioredoxin related transmembrane protein 1 (TMX1), mRNA	3509	187 bits(101)	134/149(90%)	5/149(3%)
Thamnophis elegans	Western terrestrial garter snake	Reptile	41.0776	17 (NC_045557.1)	6611543	6612668	1125	60/73	65/73	TCAA	4	25	11	74	zinc finger and BTB domain-containing protein 26 isoform X1 [Thamnophis elegans]	506	18/22(82%)	20/22(90%)	protein-coding gene	PREDICTED: Thamnophis elegans muscleblind-like protein 3 (LOC116515419), transcript variant X3, mRNA	11836	86.1 bits(46)	59/65(91%)	1/65(1%)
Thamnophis elegans	Western terrestrial garter snake	Reptile	41.0776	17 (NC_045557.1)	12256820	12258574	1754	0	72/72	TGAT	4	25	18	72	Zinc finger CCCH domain-containing protein 13, partial [Ophiophagus hannah]	1106	15/16(94%)	16/16(100%)	protein-coding gene	PREDICTED: Thamnophis elegans uncharacterized LOC116523696 (LOC116523696), transcript variant X5, mRNA	3154	108 bits(58)	60/61(98%)	0/61(0%)
Thamnophis elegans	Western terrestrial garter snake	Reptile	41.0776	17 (NC_045557.1)	15982117	15986980	4863	532/656	0	TTCC	4	50	7	656	hypothetical protein [Aeromonas veronii]	127	26/62(42%)	34/62(54%)	hypothetical gene	PREDICTED: Thamnophis elegans protein O-linked mannose N-acetylglucosaminyltransferase 1 (beta 1,2-) (POMGNT1), transcript variant X5, mRNA	2340	99.0 bits(53)	59/62(95%)	0/62(0%)
Thamnophis elegans	Western terrestrial garter snake	Reptile	41.0776	NW_022473703.1	8461	11263	2802	215/301	0	TGCTAT	6	33.3	8	298	PREDICTED: LOW QUALITY PROTEIN: glucose-6-phosphate isomerase [Thamnophis sirtalis]	554	23/32(72%)	23/32(71%)	protein-coding gene	PREDICTED: Thamnophis elegans methionine sulfoxide reductase B1 (MSRB1), mRNA	3653	270 bits(146)	200/225(89%)	7/225(3%)
Thamnophis elegans	Western terrestrial garter snake	Reptile	41.0776	NW_022473713.1	23975	24896	921	121/129	117/129	GGAA	4	50	4	129	hypothetical protein L345_10178, partial [Ophiophagus hannah]	264	26/37(70%)	27/37(72%)	hypothetical gene	PREDICTED: Pseudonaja textilis PDZ and LIM domain 5 (PDLIM5), transcript variant X4, mRNA	4778	158 bits(85)	105/115(91%)	0/115(0%)
Thamnophis elegans	Western terrestrial garter snake	Reptile	41.0776	NW_022473781.1	12998	13966	968	44/85	77/85	TCCT	4	50	7	85	X-linked retinitis pigmentosa GTPase regulator-interacting protein 1, partial [Ophiophagus hannah]	481	16/20(80%)	16/20(80%)	protein-coding gene	PREDICTED: Pseudonaja textilis uncharacterized LOC113452254 (LOC113452254), ncRNA	2170	73.1 bits(39)	39/39(100%)	0/39(0%)
Thamnophis elegans	Western terrestrial garter snake	Reptile	41.0776	NW_022473841.1	15451	16658	1207	60/72	70/72	TGAT	4	25	10	72	hypothetical protein L345_18264, partial [Ophiophagus hannah]	222	20/22(91%)	20/22(90%)	hypothetical gene	PREDICTED: Thamnophis elegans uncharacterized LOC116523696 (LOC116523696), transcript variant X5, mRNA	3154	113 bits(61)	65/67(97%)	0/67(0%)
Thamnophis elegans	Western terrestrial garter snake	Reptile	41.0776	NW_022473914.1	154254	155132	878	101/130	158/130	AGGA	4	50	3	130	Neurogenic locus notch protein-like protein, partial [Ophiophagus hannah]	499	29/36(81%)	31/36(86%)	ncRNA	PREDICTED: Pseudonaja textilis uncharacterized LOC113453281 (LOC113453281), ncRNA	473	159 bits(86)	110/122(90%)	0/122(0%)
Thamnophis elegans	Western terrestrial garter snake	Reptile	41.0776	6 (NC_045546.1)	2043032	2046606	3574	117/127	122/127	TCCT	4	50	19	125	Cyclic nucleotide-gated cation channel beta-1, partial [Ophiophagus hannah]	114	16/17(94%)	16/17(94%)	protein-coding gene	PREDICTED: Notechis scutatus protein tyrosine phosphatase, receptor type U (PTPRU), transcript variant X2, mRNA	8246	139 bits(75)	108/124(87%)	2/124(1%)
Thamnophis elegans	Western terrestrial garter snake	Reptile	41.0776	6 (NC_045546.1)	1478020	1480463	2443	0	117/119	TTCC	4	50	13	119	PREDICTED: troponin T, slow skeletal muscle isoform X2 [Thamnophis sirtalis]	194	13/15(87%)	14/15(93%)	protein-coding gene	PREDICTED: Pseudonaja textilis TGF-beta activated kinase 1 (MAP3K7) binding protein 3 (TAB3), mRNA	5643	137 bits(74)	95/104(91%)	5/104(4%)
Thamnophis elegans	Western terrestrial garter snake	Reptile	41.0776	7 (NC_045547.1)	83923438	83924363	925	0	0	GGAA	4	50	6	127	DEAD-box ATP-dependent RNA helicase 42, partial [Ophiophagus hannah]	95	17/17(100%)	17/17(100%)	protein-coding gene	PREDICTED: Notechis scutatus uncharacterized LOC113419146 (LOC113419146), transcript variant X2, ncRNA	1895	124 bits(67)	102/118(86%)	6/118(5%)
Thamnophis elegans	Western terrestrial garter snake	Reptile	41.0776	7 (NC_045547.1)	9332958	9362791	29833	0	0	GGGA	4	75	12	78	E3 ubiquitin-protein ligase BRE1A, partial [Ophiophagus hannah]	217	20/22(91%)	21/22(95%)	protein-coding gene	PREDICTED: Thamnophis sirtalis cerebellin 1 precursor (CBLN1), mRNA	1828	108 bits(58)	60/61(98%)	0/61(0%)
Thamnophis elegans	Western terrestrial garter snake	Reptile	41.0776	8 (NC_045548.1)	1325625	1327814	2189	119/119	0	CTTC	4	50	12	118	E3 ubiquitin-protein ligase BRE1A, partial [Ophiophagus hannah]	217	14/17(82%)	14/17(82%)	protein-coding gene	PREDICTED: Thamnophis elegans methionine sulfoxide reductase B1 (MSRB1), mRNA	3653	139 bits(75)	104/118(88%)	2/118(1%)
Thamnophis elegans	Western terrestrial garter snake	Reptile	41.0776	10 (NC_045550.1)	10827915	70829379	60001464	195/198	133/198	AGAT	4	25	4	198	hypothetical protein L345_03758, partial [Ophiophagus hannah]	69	17/21(81%)	19/21(90%)	hypothetical gene	PREDICTED: Thamnophis elegans methionine sulfoxide reductase B1 (MSRB1), mRNA	3653	235 bits(127)	137/142(96%)	0/142(0%)
Thamnophis elegans	Western terrestrial garter snake	Reptile	41.0776	10 (NC_045550.1)	67225983	67227748	1765	166/174	168/174	AGGA	4	50	5	174	Ubiquitin carboxyl-terminal hydrolase 32, partial [Ophiophagus hannah]	417	20/28(71%)	22/28(78%)	protein-coding gene	PREDICTED: Notechis scutatus transient receptor potential cation channel subfamily V member 6-like (LOC113427857), transcript variant X2, mRNA	3883	148 bits(80)	137/162(85%)	14/162(8%)
Thamnophis elegans	Western terrestrial garter snake	Reptile	41.0776	13 (NC_045553.1)	3031981	3033109	1128	115/116	95/116	GGAA	4	50	6	116	Octapeptide-repeat protein T2, partial [Ophiophagus hannah]	310	20/24(83%)	21/24(87%)	protein-coding gene	PREDICTED: Notechis scutatus thioredoxin related transmembrane protein 1 (TMX1), mRNA	3509	141 bits(76)	89/95(94%)	2/95(2%)
Pelodiscus sinensis	Chinese soft-shelled turtle	Reptile	44.4999	NW_005852478.1	151852	158832	6980	313/337	0	TAAATTCAAAATGCC	15	26.7	14	337	LOW QUALITY PROTEIN: neuroblast differentiation-associated protein AHNAK [Pelodiscus sinensis]	5780	112/112(100%)	112/112(100%)	protein-coding gene	PREDICTED: Pelodiscus sinensis AHNAK nucleoprotein (AHNAK), mRNA	18311	627 bits(339)	339/339(100%)	0/339(0%)
Thamnophis sirtalis	/	Reptile	41.8	NW_013657743.1	870344	872262	1918	94/113	0	GAAG	4	50	10	113	hypothetical protein L345_07241, partial [Ophiophagus hannah]	345	18/19(95%)	18/19(94%)	ncRNA	PREDICTED: Notechis scutatus uncharacterized LOC113425205 (LOC113425205), ncRNA	126	99.0 bits(53)	67/73(92%)	3/73(4%)
Thamnophis sirtalis	/	Reptile	41.8	NW_013657881.1	929043	930310	1267	0	91/102	ATAGA	5	20	10	102	uncharacterized protein LOC116519769 isoform X2 [Thamnophis elegans]	240	21/31(68%)	23/31(74%)	uncharacterized gene	PREDICTED: Notechis scutatus laminin subunit beta-1-like (LOC113422002), mRNA	2260	102 bits(55)	85/99(86%)	3/99(3%)
Thamnophis sirtalis	/	Reptile	41.8	NW_013657999.1	872412	873065	653	0	0(followed with N)	GAAG	4	50	4	137	zinc finger protein 845-like [Thamnophis elegans]	1781	23/39(59%)	25/39(64%)	protein-coding gene	PREDICTED: Notechis scutatus branched chain amino acid transaminase 1 (BCAT1), mRNA	7245	143 bits(77)	107/122(88%)	0/122(0%)
Thamnophis sirtalis	/	Reptile	41.8	NW_013658807.1	77236	78379	1143	46/101	24/101(followed with N)	GGAA	4	50	6	101	hypothetical protein, partial [Protobothrops flavoviridis]	53	28/34(82%)	31/34(91%)	hypothetical gene	PREDICTED: Notechis scutatus phosphoenolpyruvate carboxykinase 2, mitochondrial (PCK2), mRNA	4338	150 bits(81)	95/102(93%)	0/102(0%)
Thamnophis sirtalis	/	Reptile	41.8	NW_013658836.1	158510	159493	983	116/117	0(followed with N)	GGAA	4	50	5	117	Rab GTPase-activating protein 1, partial [Ophiophagus hannah]	469	21/29(72%)	22/29(75%)	protein-coding gene	PREDICTED: Thamnophis elegans methionine sulfoxide reductase B1 (MSRB1), mRNA	3653	148 bits(80)	105/117(90%)	2/117(1%)
Thamnophis sirtalis	/	Reptile	41.8	NW_013660499.1	67119	67720	601	0	0(followed with N)	CTATT	5	20	3	212	deoxynucleoside triphosphate triphosphohydrolase SAMHD1-like [Notechis scutatus]	146	15/21(71%)	18/21(85%)	protein-coding gene	/
Lacerta viridis	green lizard	Reptile	43.7	OFHU01001164.1	12917	25277	12360	0	285/285	AAACTAAGCA	10	30	28	285	/				/	/
Lacerta viridis	green lizard	Reptile	43.7	OFHU01001739.1	17664	31059	13395	0	0	GCTTAGTTTT	10	30	37	128	/				/	/
Lacerta viridis	green lizard	Reptile	43.7	OFHU01002975.1	355083	356127	1044	53/53	51/53	CAAT	4	25	13	53	intraflagellar transport protein 88 homolog isoform X2 [Vombatus ursinus]	847	12/14(86%)	12/14(85%)	protein-coding gene	PREDICTED: Anolis carolinensis uncharacterized LOC107983756 (LOC107983756), mRNA	1177	89.8 bits(48)	50/51(98%)	0/51(0%)
Lacerta viridis	green lizard	Reptile	43.7	OFHU01003145.1	67402	68474	1072	0	53/53	TGAT	4	25	12	53	intraflagellar transport protein 88 homolog isoform X2 [Vombatus ursinus]	847	12/14(86%)	12/14(85%)	protein-coding gene	PREDICTED: Anolis carolinensis uncharacterized LOC107983756 (LOC107983756), mRNA	1177	89.8 bits(48)	50/51(98%)	0/51(0%)
Lacerta viridis	green lizard	Reptile	43.7	OFHU01003577.1	1026	6507	5481	65/285	125/285	AAACTAAGCA	10	30	17	285	/				/	/
Salvator merianae	Argentine black and white tegu	Reptile	41.5	QVOM02000112.1	67681519	67687953	6434	112/233	(followed with N)	GAAAAACTAGGTCA	14		18	233	/				/	/
Salvator merianae	Argentine black and white tegu	Reptile	41.5	QVOM02000118.1	12931102	12936929	5827	178/202	0	GAAAAACTAGGTCT	14		17	202	/				/	/
Dermochelys coriacea	leatherback sea turtle	Reptile	43.3711	24 (CM019958.1)	2564194	2626727	62533	5465/10901	748/10901	GGAGGGCACGGATCCACACACTTA	24	58	6	10901	hypothetical protein UY3_05796, partial [Chelonia mydas]	393	40/71(56%)	55/71(77%)	ncRNA	PREDICTED: Chelonia mydas uncharacterized LOC114022684 (LOC114022684), ncRNA	1118	569 bits(308)	357/380(94%)	6/380(1%)
Malaclemys terrapin	diamondback terrapin	Reptile	44.5	QKWQ01000042.1	47050	79686	32636	2572/7932	6151/7932	CGCGGGGAAC	10	80	4	7932	LRRG00135 [Rattus norvegicus]	1451	122/277(44%)	165/277(59%)	ncRNA	PREDICTED: Canis lupus dingo uncharacterized LOC112664442 (LOC112664442), ncRNA	7772	1895 bits(1026)	1595/1864(86%)	62/1864(3%)
Malaclemys terrapin	diamondback terrapin	Reptile	44.5	QKWQ01001014.1	1357640	1367579	9939	348/380	60/380	TCAAGGCGCCCAAAGTGGACA	21	57	16	380	protein AHNAK2 [Canis lupus familiaris]	1920	126/126(100%)	126/126(100%)	protein-coding gene	PREDICTED: Canis lupus familiaris AHNAK nucleoprotein 2 (AHNAK2), mRNA	5786	702 bits(380)	380/380(100%)	0/380(0%)
Emydocephalus ijimae	/	Reptile	40.3	BHEV01001853.1	15685	16650	965	125/127	127/127	GGAA	4	50	4	127	E3 ubiquitin-protein ligase BRE1A, partial [Ophiophagus hannah]	217	22/27(81%)	23/27(85%)	protein-coding gene	PREDICTED: Pseudonaja textilis PDZ and LIM domain 5 (PDLIM5), transcript variant X4, mRNA	4778	148 bits(80)	92/98(94%)	0/98(0%)
Emydocephalus ijimae	/	Reptile	40.3	BHEV01017079.1	454	1829	1375	0	0	CCTAAC	6	60	6	134	/				/	/
Emydocephalus ijimae	/	Reptile	40.3	BHEV01019161.1	3001	4792	1791	85/85	0	TCCT	4	50	7	85	Zinc finger CCCH domain-containing protein 13, partial [Ophiophagus hannah]	1106	14/15(93%)	14/15(93%)	protein-coding gene	PREDICTED: Thamnophis elegans uncharacterized LOC116520820 (LOC116520820), transcript variant X3, mRNA	2627	60.2 bits(32)	32/32(100%)	0/32(0%)
Emydocephalus ijimae	/	Reptile	40.3	BHEV01023972.1	680	2530	1850	0	0	AGGGTT	6	60	9	134	/				/	/
Emydocephalus ijimae	/	Reptile	40.3	BHEV01041260.1	6024	7520	1496	99/134	134/134	TAGAA	5	20	7	134	/				/	PREDICTED: Pseudonaja textilis host cell factor C2 (HCFC2), transcript variant X2, mRNA	6551	176 bits(95)	121/134(90%)	0/134(0%)
Emydocephalus ijimae	/	Reptile	40.3	BHEV01049031.1	234	5170	4936	0	0	CCTAAC	6	50	20	134	/				/	/
Emydocephalus ijimae	/	Reptile	40.3	BHEV01050241.1	211	3663	3452	104/134	0	CCTAAC	6	50	12	134	/				/	/
Emydocephalus ijimae	/	Reptile	40.3	BHEV01054572.1	9742	11349	1607	0	0	GATA	4	25	3	540	hypothetical protein, partial [Protobothrops flavoviridis]	53	33/39(85%)	36/39(92%)	hypothetical gene	PREDICTED: Pseudonaja textilis uncharacterized LOC113440416 (LOC113440416), ncRNA	1095	202 bits(109)	135/147(92%)	3/147(2%)
Emydocephalus ijimae	/	Reptile	40.3	BHEV01055051.1	643	1969	1326	0	0	AGGGTT	6	50	6	134	/				/	/
Emydocephalus ijimae	/	Reptile	40.3	BHEV01056230.1	2275	4250	1975	0	0	CCTAAC	6	50	7	134	/				/	/
Emydocephalus ijimae	/	Reptile	40.3	BHEV01104996.1	17174	20536	3362	0	170/178	AAGG	4	50	6	178	acyl-CoA dehydrogenase family member 11-like [Thamnophis elegans]	738	18/27(67%)	20/27(74%)	ncRNA	PREDICTED: Pseudonaja textilis uncharacterized LOC113437950 (LOC113437950), ncRNA	200	169 bits(91)	110/119(92%)	1/119(0%)
Emydocephalus ijimae	/	Reptile	40.3	BHEV01116798.1	199	1265	1066	79/79	59/79	TCCT	4	50	6	79	hypothetical protein L345_08198, partial [Ophiophagus hannah]	380	18/25(72%)	20/25(80%)	hypothetical gene	/
Populus trichocarpa	black cottonwood	Plant	34.1468	12 (NC_037296.1)	1163834	1175898	12064	0	0	AAAT	4	0	5	3066	/				/	PREDICTED: Populus trichocarpa uncharacterized LOC112323588 (LOC112323588), transcript variant X3, mRNA	1255	597 bits(323)	323/323(100%)	0/323(0%)
Coffea arabica	coffee	Plant	36.9585	2c (NC_039900.1)	42018205	42066871	48666	126/3002	180/3002	TCTTTT	6	17	13	3002	uncharacterized protein LOC5525042 [Nematostella vectensis]	189	67/148(45%)	100/148(67%)	uncharacterized gene	PREDICTED: Coffea arabica uncharacterized LOC113695308 (LOC113695308), ncRNA	1561	183 bits(99)	114/121(94%)	2/121(1%)
Coffea arabica	coffee	Plant	36.9585	2c (NC_039900.1)	42018205	42065871	47666	1318/2837	545/2837	TGTGATGTTGGCGGCACAAAATCCAGGCCCAACGTGATCTT	41	51	7	2837	uncharacterized protein LOC116948798 [Petromyzon marinus]	208	19/59(32%)	41/59(69%)	uncharacterized gene	PREDICTED: Coffea arabica uncharacterized LOC113741639 (LOC113741639), ncRNA	1588	128 bits(69)	76/79(96%)	1/79(1%)
Coffea arabica	coffee	Plant	36.9585	2e (NC_039901.1)	45321772	45347546	25774	2160/3976	886/3976	TGTATC	6	33	6	3982	unnamed protein product [Coffea canephora]	82	45/68(66%)	52/68(76%)	uncharacterized gene	PREDICTED: Coffea arabica uncharacterized LOC113697139 (LOC113697139), ncRNA	416	141 bits(76)	85/89(96%)	1/89(1%)
Coffea arabica	coffee	Plant	36.9585	2e (NC_039901.1)	42656162	42727379	71217	3292/11449	625/11449	CACTTTTTATCTTCACTTGCACACGAA	27	37	7	11449	uncharacterized protein LOC113759252 [Coffea eugenioides]	735	408/576(71%)	453/576(78%)	uncharacterized gene	PREDICTED: Coffea arabica uncharacterized LOC113689228 (LOC113689228), mRNA	5723	815 bits(441)	737/878(84%)	28/878(3%)
Coffea arabica	coffee	Plant	36.9585	10e (NC_039916.1)	19282462	19313170	30708	0	684/1563	ATTTGGAAATCAATCAAG	18	28	16	1542	/				ncRNA	PREDICTED: Coffea arabica uncharacterized LOC113695280 (LOC113695280), transcript variant X1, ncRNA	1614	113 bits(61)	90/104(87%)	1/104(0%)
Coffea arabica	coffee	Plant	36.9585	NW_020849241.1	3708	23103	19395	2636/4025	0	ACCAAGTTTGTGAATCCGGTTCACCGAGAAGGTG	34	50	5	4026	unnamed protein product [Coffea canephora]	160	37/40(93%)	39/40(97%)	uncharacterized gene	PREDICTED: Coffea arabica protein lin-28 homolog A-like (LOC113693497), mRNA	444	75.0 bits(40)	42/43(98%)	0/43(0%)
Coffea arabica	coffee	Plant	36.9585	NW_020849286.1	7832	40119	32287	1057/5847	1751/5847(followed with N)	TTACTTGA	8	25	6	5847	uncharacterized protein LOC113740921 [Coffea arabica]	366	150/250(60%)	178/250(71%)	ncRNA	PREDICTED: Coffea arabica uncharacterized LOC113713294 (LOC113713294), ncRNA	651	331 bits(179)	260/299(87%)	6/299(2%)
Coffea arabica	coffee	Plant	36.9585	NW_020849581.1	3145	44049	40904	0	1282/3549(followed with N)	GAAGATTACCAAAAGTTGTTTCAA	24	29	12	3549	protein root UVB sensitive 1, chloroplastic-like [Coffea eugenioides]	590	37/52(71%)	42/52(80%)	protein-coding gene	PREDICTED: Coffea arabica uncharacterized LOC113696743 (LOC113696743), mRNA	627	69.4 bits(37)	39/40(98%)	0/40(0%)
Coffea arabica	coffee	Plant	36.9585	NW_020849757.1	1	88980	88979	1242/3085(start with 1)	3036/3085(followed with N)	ACTGTTCACCGTT	13	46	22	3080	protein root UVB sensitive 1, chloroplastic-like [Coffea eugenioides]	590	62/69(90%)	66/69(95%)	protein-coding gene	PREDICTED: Coffea eugenioides uncharacterized LOC113769177 (LOC113769177), mRNA	1878	198 bits(107)	198/242(82%)	5/242(2%)
Coffea arabica	coffee	Plant	36.9585	NW_020849812.1	1	66279	66278	1595/2758(start with 1)	0	TTCTTT	6	17	22	2728	protein ASPARTIC PROTEASE IN GUARD CELL 1-like [Coffea eugenioides]	268	51/63(81%)	54/63(85%)	protein-coding gene	PREDICTED: Coffea arabica protein ASPARTIC PROTEASE IN GUARD CELL 1-like (LOC113693304), mRNA	1539	486 bits(263)	312/336(93%)	1/336(0%)
Coffea arabica	coffee	Plant	36.9585	NW_020849875.1	1	18978	18977	757/1754(start with 1)	1514/1754(followed with N)	TTCCTAAAATGTAGGAGAGTG	21	38	10	1754	PREDICTED: uncharacterized protein LOC105969822 [Erythranthe guttata]	601	75/168(45%)	100/168(59%)	uncharacterized gene	/
Coffea arabica	coffee	Plant	36.9585	NW_020850480.1	1	51267	51266	0(start with 1)	2009/2982(followed with N)	TCTTGAAAT	9	22	15	2982	uncharacterized protein LOC113759872 [Coffea eugenioides]	511	99/112(88%)	104/112(92%)	uncharacterized gene	PREDICTED: Coffea eugenioides uncharacterized LOC113758802 (LOC113758802), mRNA	714	93.5 bits(50)	52/53(98%)	0/53(0%)
Coffea arabica	coffee	Plant	36.9585	2e (NC_039901.1)	37659110	37701063	41953	1675/11289	5255/11289	CACTGGAGCAGAGGTTAGTCCCGCCAGTGAGCATTTCATTTTCAGC	46	52	4	11208	hypothetical protein DUI87_04785		77/188(41%)	118/188(63%)	hypothetical gene	/
Helianthus annuus	common sunflower	Plant	38.8175	4 (NC_035436.2)	72062688	72075740	13052	1243/1355	94/1355	ATATTTGTTA	10	10	9	1355	/				/	PREDICTED: Populus trichocarpa uncharacterized LOC112325536 (LOC112325536), mRNA	1797	52.8 bits(28)	28/28(100%)	0/28(0%)
Helianthus annuus	common sunflower	Plant	38.8175	5 (NC_035437.2)	49870300	49881089	10789	379/723	713/723	TTTA	4	0	14	720	GATA zinc finger domain-containing protein 4-like [Helianthus annuus]	266	21/27(78%)	22/27(81%)	protein-coding gene	PREDICTED: Helianthus annuus GATA zinc finger domain-containing protein 4-like (LOC110876566), mRNA	801	113 bits(61)	80/89(90%)	1/89(1%)
Helianthus annuus	common sunflower	Plant	38.8175	11 (NC_035443.2)	115777697	115810230	32533	426/1223	475/1223	GCTTAATAGTTTGTTTTGTGACAACA	26	31	20	1223	/				/	/
Helianthus annuus	common sunflower	Plant	38.8175	12 (NC_035444.2)	23928172	23928934	762	0	0	TATCG	5	40	5	107	/				/	/
Helianthus annuus	common sunflower	Plant	38.8175	15 (NC_035447.2)	170458023	170477410	19387	0	692/734	ATGGTTGCGAGTAGCAACCTT	21	48	18	734	hypothetical protein HannXRQ_Chr09g0268171 [Helianthus annuus]	67	23/37(62%)	29/37(78%)	hypothetical gene	PREDICTED: Helianthus annuus probable glucan 1,3-beta-glucosidase A (LOC110889115), mRNA	2116	313 bits(169)	179/183(98%)	3/183(1%)
Helianthus annuus	common sunflower	Plant	38.8175	16 (NC_035448.2)	127520279	127540545	20266	608/1942	92/1942	GACATGCCTACCTACCTGCTTGATT	25	48	9	1942	hypothetical protein HannXRQ_Chr10g0301351 [Helianthus annuus]	168	68/72(94%)	70/72(97%)	misc_RNA	PREDICTED: Helianthus annuus uncharacterized LOC110908545 (LOC110908545), transcript variant X3, misc_RNA	2288	459 bits(248)	309/338(91%)	6/338(1%)
Helianthus annuus	common sunflower	Plant	38.8175	4 (NC_035436.2)	29473295	29497318	24023	619/6250	3206/6250	GTGTCGAATCACCTCGACT	19	53	5	6257	hypothetical protein HannXRQ_Chr10g0297871、uncharacterized LOC110898328 ncRNA	61aa	56/56(100%)	56/56(100%)	hypothetical gene	/
Helianthus annuus	common sunflower	Plant	38.8175	4 (NC_035436.2)	14692041	14694363	2322	208/445	239/323	GAATTTTATCCTACACAGTCG	21	38	4	445	/	/	/	/	/	/
Helianthus annuus	common sunflower	Plant	38.8175	6 (NC_035438.2)	8814369	8795412	18957	424/1352	1016/1353	GGAACACTCGCC	12	67	12	1417	/	/	/	/	/	/
Helianthus annuus	common sunflower	Plant	38.8175	7 (NC_035439.2)	70860661	70839468	21193	46/4057	1563/4057	AAGTATAAG	9	22	6	4057	uncharacterized LOC110909620 ncRNA	271bp	145/146(99%)		ncRNA	/
Helianthus annuus	common sunflower	Plant	38.8175	10 (NC_035442.2)	616791	625057	8266	0	211/3930	TTAGGGT	7	43	3	3817	uncharacterized protein LOC110887574	559aa	282/574(49%)	373/574(64%)	uncharacterized gene	/
Helianthus annuus	common sunflower	Plant	38.8175	16 (NC_035448.2)	1676148	1685146	8998	2396/2731	775/2731	GATGATCCTTCGAAAACT	18	39	3	2731	uncharacterized LOC110917314 ncRNA	2273bp	578/701(82%)		ncRNA	/
Arabidopsis thaliana	thale cress	Plant	36.9	2 (NC_003071.7)	13847	29208	15361	204/3564	0	TCGTCCGTCACTCGTCCAGCTACCTCGAGC	30	63.3	4	3096	putative retroelement pol polyprotein	1611aa	632/647(98%)	638/647(98%)	protein-coding gene	/
Arabidopsis thaliana	thale cress	Plant	36.9	3 (NC_003074.8)	11703422	11711107	7685	84/599	0	TCGGAGAGATCTATTCGTCGGCGAAGAAGAGGTTTG	36	50	11	599	hypothetical protein AT3G29796	463	63/89(71%)	63/89(70%)	hypothetical gene	/
Arabidopsis thaliana	thale cress	Plant	36.9	4 (NC_003075.7)	3194356	3263194	68838	365/2456	0	TAAACCC	7	42.9	26	2456	hypothetical protein AT1G38790	150	35/91(38%)	45/91(49%)	hypothetical gene	/
Gossypium hirsutum	cotton	Plant	34.4048	26 (NC_030099.1)	6432847	6751817	318970	4373/8403	3380/8403	CCCGCACGACCAAGGGCCTAGGTGCCGATGGTGCCCGAGGCTCCCGCACATCCAAGCACCAAGGTGCCGATGGTGCCCGAGGCT	84	69	34	8403	hypothetical protein GLYMA_13G016400 [Glycine max]	873	60/76(79%)	62/76(81%)	hypothetical gene	PREDICTED: Gossypium arboreum uncharacterized LOC108455200 (LOC108455200), mRNA	3717	5662 bits(3066)	3219/3291(98%)	17/3291(0%)
Gossypium hirsutum	cotton	Plant	34.4048	9 (NC_030082.1)	7133504	7180494	46990	0	1374/8788	ATATATCCGGGCTATGACCCGAAGGCAATTATGCGAGTTG	40	47.5	6	8788	RNA-directed DNA polymerase homolog (LOC107896101), partial mRNA	708bp	674/708(95%)		protein-coding gene	/
Gossypium hirsutum	cotton	Plant	34.4048	15 (NC_030088.1)	31432442	60943747	29511305	1824/5612	146/5612	CAGCACAAAGCCTGCGGGACTTTAACCCGGATACATTTC	39	51.3	6	5612	/				/	/
Vigna unguiculata	cowpea	Plant	23.3322	NW_021010945.1	1	49782	49781	1734/9273(start with 1)	5850/9273(followed with N)	GACTCTTGGGTTGTTGGAAGCAAGGGGAGGCCCCGCTAGAACTCCGAATACTATG	55	55	5	9273	hypothetical protein GLYMA_13G018000 [Glycine max]	1160	166/169(98%)	166/169(98%)	rRNA	PREDICTED: Vigna unguiculata 28S ribosomal RNA (LOC114164894), rRNA	3395	6270 bits(3395)	3395/3395(100%)	0/3395(0%)
Vigna unguiculata	cowpea	Plant	23.3322	NW_021011157.1	27981	88735	60754	0	136/364	AGAAAA	6	17	138	363	putative gag-pol polyprotein [Petunia x hybrida]	803	48/135(36%)	64/135(47%)	protein-coding gene	/
Vigna unguiculata	cowpea	Plant	23.3322	NW_021011422.1	123207	175813	52606	3339/9887	365/9887(followed with N)	GACTCTTGGGTTGTTGGAAGCAAGGGGAGGCCCCGCTAGAACTCCGAATACTATG	55	55	5	9887	/				rRNA	PREDICTED: Vigna unguiculata 28S ribosomal RNA (LOC114172841), rRNA	3390	6261 bits(3390)	3390/3390(100%)	0/3390(0%)
Vigna unguiculata	cowpea	Plant	23.3322	11 (NC_030084.1)	13188445	13234527	46082	534/1292	567/1292	TTTTTTTTGT	10	10	33	1292	/				/	/
Arabis alpina	gray rockcress	Plant	37.401	2 (LT669789.1)	6660420	6728891	68471	276/2361	1455/2361	CGGAAGCACGACAAAT	16	50	26	2361	/				/	/
Arabis alpina	gray rockcress	Plant	37.401	5 (LT669792.1)	17370651	17384982	14331	100/1658	1324/1658	AAATACTAAACCCTAAACCCC	21	38	7	1658	hypothetical protein AALP_AA3G318800 [Arabis alpina]	528	22/27(81%)	23/27(85%)	hypothetical gene	/
Arabis alpina	gray rockcress	Plant	37.401	7 (LT669794.1)	28405801	28433361	27560	2030/2249	1277/2249	TGATTATG	8	25	11	2249	PREDICTED: uncharacterized protein At3g43530-like [Camelina sativa]	304	74/151(49%)	98/151(64%)	uncharacterized gene	/
Arabis alpina	gray rockcress	Plant	37.401	4 (LT669791.1)	40431838	40434084	2246	0	0	TGATGGTAGACTTATTTTCTGTT	23	30	5	215	soluble scavenger receptor cysteine-rich domain-containing protein SSC5D-like	250aa	66/285(23%)	110/285(38%)	protein-coding gene	/
Cannabis sativa	hemp	Plant	34	5 (NC_044374.1)	23177570	23187046	9476	231/654	654/654	CATTAGCCAAAGAGGAGCT	19	47	9	654	/				/	/
Zea mays	/	Plant	46.7674	8 (NC_050103.1)	166162108	166198162	36054	3709/5318	24/5318	TTATT	5	0	7	5318	unknown [Zea mays]	99	65/66(98%)	65/66(98%)	uncharacterized gene	Zea mays uncharacterized LOC100272298 (LOC100272298), mRNA	1797	1103 bits(597)	708/760(93%)	14/760(1%)
Zea mays	/	Plant	46.7674	9 (NC_050104.1)	55541697	55562270	20573	29/605	372/605	TTTCTT	6	17	28	605	retrotransposon gag protein [Zea mays]	989	54/77(70%)	60/77(77%)	retrotransposon	/
Beta vulgaris	/	Plant	36.3	6 (NC_025817.2)	14679511	14686316	6805	621/727	373/727	GGTCGTGTTCGAGGTCGAGTTTGT	24	54	6	727	/	/	/		/	PREDICTED: Beta vulgaris subsp. vulgaris uncharacterized LOC104886660 (LOC104886660), mRNA	951		165/174(95%)
Beta vulgaris	/	Plant	36.3	NW_017568066.1	9302	10040	738	0/144(start with 1)	0/144(followed with N)	TGATC	5	40	4	144	/	/	/		/	/
Brassica rapa	field mustard	Plant	37.2503	A5 (NC_024799.2)	14287558	14296893	9335	931/1445	928/1445	ACGGACACAC	10	60	6	1445	/	/	/		/	PREDICTED: Brassica rapa uncharacterized LOC117131094 (LOC117131094), mRNA	3188		168/186(90%)
Isatis tinctoria	/	Plant	37.1397	3 (CM021246.1)	16511932	16532080	20148	143/329	322/329	ATTTCCTAGGA	11	36	28	707	unnamed protein product [Brassica rapa]	432	35/61(57%)		uncharacterized gene	PREDICTED: Brassica rapa uncharacterized LOC117129174 (LOC117129174), ncRNA	654		363/438(83%)
Isatis tinctoria	/	Plant	37.1397	4 (CM021247.1)	23301116	23303387	2271	115/120	0/120	TAGGGTT	7	43	10	140	amino acid adenylation domain-containing protein [Erwinia sp. 198]	1312	15/36(42%)		protein-coding gene	/
Isatis tinctoria	/	Plant	37.1397	5 (CM021248.1)	3037810	3042825	5015	995/1002	302/1002	TCTCCAATTTCACCAACCA	19	42	3	1002	hypothetical protein MTR_6g060340 [Medicago truncatula]	67	17/39(44%)		hypothetical gene	/
Isatis tinctoria	/	Plant	37.1397	2 (CM021245.1)	2691761	2695972	4211	330/332	0/332	TTCCTAGGAAA	11	36	9	331	/	/	/		/	PREDICTED: Brassica rapa uncharacterized LOC117133760 (LOC117133760), transcript variant X3, mRNA	1174		219/246(89%)
Isatis tinctoria	/	Plant	37.1397	4 (CM021247.1)	29055461	29057387	1926	326/330	0/330	TTCCTAGGAAA	11	36	5	330	BnaC07g03210D [Brassica napus]	349	17/24(71%)		protein-coding gene	PREDICTED: Brassica rapa uncharacterized LOC117133760 (LOC117133760), transcript variant X3, mRNA	1174		224/246(91%)
Isatis tinctoria	/	Plant	37.1397	6 (CM021249.1)	20058392	20088019	29627	159/995	635/995	TTCTATCT	8	38	13	2548	hypothetical protein F2Q70_00037087 [Brassica cretica]	100	42/94(45%)		hypothetical gene	/
Marchantia polymorpha	liverwort	Plant	42.2	AP019874.1	6990932	6997318	6386	145/811	258/811	AACCCT	6	50	9	1148	hypothetical protein E6H46_04220 [Betaproteobacteria bacterium]	434	30/93(32%)		hypothetical gene	/
Marchantia polymorpha	liverwort	Plant	42.2	AP019874.1	7419696	7473273	53577	121/4321	1153/4321	GCGACCTTGGCCCCTCGGACCCTCGTCCATACGAGGAACGATGTCAGCAGTACGAGGTACGGAGGATAT	69	59	12	4333	hypothetical protein E6H46_04220 [Betaproteobacteria bacterium]	434	35/110(32%)		hypothetical gene	PREDICTED: Oreochromis niloticus glutamate receptor ionotropic, NMDA 2D (LOC100709194), mRNA	12312		44/49(90%)
Marchantia polymorpha	liverwort	Plant	42.2	AP019874.1	7095810	7115779	19969	85/679	537/679	TAATATT	7	0	21	679	cupin domain-containing protein [Paenibacillus paridis]	115	24/81(30%)		protein-coding gene	/
Marchantia polymorpha	liverwort	Plant	42.2	AP019874.1	7320027	7347044	27017	430/719	403/719	TTTATA	6	0	30	719	cupin domain-containing protein [Paenibacillus paridis]	115	24/81(30%)		protein-coding gene	/
Oropetium thomaeum	/	Plant	45.3	LFJQ01000075.1	390747	406988	16241	593/1309	649/1309	ATCTGA	6	33	11	1306	/	/	/		/	/
Physcomitrium patens	/	Plant	33.8892	20 (NC_037272.1)	67006	251285	184279	1377/11410	7080/11410	AAACCCT	7	43	17	11410	hypothetical protein Lal_00046827 [Lupinus albus]	567	138/153(90%)		rRNA	PREDICTED: Physcomitrella patens 28S ribosomal RNA (LOC112273750), rRNA	3447		3447/3447(100%)
Solanum stenotomum	/	Plant	34.9	WBHW01002156.1	2304	79077	76773	1770/6256	1730/6256	TGGTTTTAGCTACAGTACCCGGTTAGAGTCCGTGGTCCAGCTTACTTATGTCCAGGCTTAGCTACAGTACCCGGTTAGAGTCCGTGGTCCAGCTTACCTGTGATC	105	51	11	6256	Putative polyprotein, identical [Solanum demissum]	1771	616/677(91%)		protein-coding gene	PREDICTED: Solanum pennellii uncharacterized LOC107003905 (LOC107003905), partial mRNA	3570		2403/2763(87%)
Trichopus zeylanicus	/	Plant	36.5	RXID01015187.1	139624	145720	6096	121/425	40/425	ATAAAA	6	0	13	425	/	/	/		/	/
Trichopus zeylanicus	/	Plant	36.5	RXID01018955.1	2666	33430	30764	140/749	0	CTTCTC	6	50	24	749	Integrase, catalytic core [Cinnamomum micranthum f. kanehirae]	1294	45/77(58%)		protein-coding gene	/
Trichopus zeylanicus	/	Plant	36.5	RXID01017784.1	1	12857	12856	246/747(start with 1)	660/747(followed with N)	GAAGAA	6	33	12	747	Integrase, catalytic core [Cinnamomum micranthum f. kanehirae]	1294	49/98(50%)		protein-coding gene	PREDICTED: Vigna unguiculata protein SHOOT GRAVITROPISM 6-like (LOC114162618), transcript variant X6, misc_RNA	5232		48/54(89%)
Trichopus zeylanicus	/	Plant	36.5	RXID01011014.1	242709	251195	8486	752/1007	168/1007	TGGGCT	6	67	8	1007	aminoacylase-1-like [Ananas comosus]	443	21/28(75%)		protein-coding gene	/
Trypanosoma brucei	/	Discoba	46.3318	7 (NC_026740.1)	431402	581984	150582	1675/11289	5255/11289	AATATATTC	9	11	27	5563	retrotransposon hot spot (RHS)	689aa	689/689(100%)	689/689(100%)	retrotransposon	/
Trypanosoma brucei	/	Discoba	46.3318	9 (NC_026742.1)	1952561	1975994	23433	525/1315(start with N)	862/1315(followed with N)	TTTTTATTT	9	0	17	1315	TREU927 spliced leader RNA (Tb09_SLRNA_0027), miscRNA	134bp	131/134(98%)		ncRNA	/
Trypanosoma brucei	/	Discoba	46.3318	9 (NC_026742.1)	1952561	1981201	28640	570/1309	476/1309	ACACGC	6	67	17	1309	stage-specific small polypeptide, partial [Trypanosoma brucei]	48	47/47(100%)		protein-coding gene	/
Trypanosoma brucei	/	Discoba	46.3318	7 (NC_026740.1)	455283	576685	121402	2424/5481	909/5481	GAATATAAG	9	22	16	5472	retrotransposon hot spot (RHS) protein2 [Trypanosoma brucei gambiense DAL972]	545	545/545(100%)		retrotransposon	/
Micromonas pusilla	/	Plant	65.7	16	920218	921395	1177	0	0	AGTCCACCGTGGATCCCGGCATGG	24	67	5	87	predicted protein, partial CCMP1545	244aa	218/311(70%)	224/311(72%)	protein-coding gene	/
Thalassiosira pseudonana	/	Stramenopiles	46.905	12 (NC_012075.1)	1118502	1124566	6064	187/1100	918/1100	AACAAACT	8	25	5	1100	predicted protein CCMP1335	468aa	34/34(100%)	34/34(100%)	protein-coding gene	/
Thalassiosira pseudonana	/	Stramenopiles	46.905	10 (NC_012073.1)	1089706	1103247	13541	176/475	343/475	TCTA	4	25	25	475	predicted protein [Thalassiosira pseudonana CCMP1335]	529	44/51(86%)	45/51(88%)	protein-coding gene	Thalassiosira pseudonana CCMP1335 predicted protein partial mRNA	1590	226 bits(122)	138/146(95%)	0/146(0%)
Thalassiosira pseudonana	/	Stramenopiles	46.905	12 (NC_012075.1)	1118502	1124566	6064	170/1071	906/1071	CAAACTAA	8	25	5	1071	predicted protein [Thalassiosira pseudonana CCMP1335]	468	34/34(100%)	34/34(100%)	protein-coding gene	Thalassiosira pseudonana CCMP1335 predicted protein partial mRNA	1725	292 bits(158)	168/173(97%)	0/173(0%)
Limnospira indica	/	Prokaryote	44.65	NZ_FO818640.1	5606700	5607637	937	0	60/63	AATTAAT	7	0	9	63	/				/	/
Limnospira indica	/	Prokaryote	44.65	NZ_FO818640.1	1623340	1624337	997	148/149	0	AATTATT	7	0	5	149	DNA polymerase III subunit alpha [Arthrospira sp. O9.13F]	1219	43/45(96%)	44/45(97%)	protein-coding gene	/
Limnospira indica	/	Prokaryote	44.65	NZ_FO818640.1	2756370	2757621	1251	0	79/84	ATAATTA	7	0	10	84	hypothetical protein NIES39_L06610 [Arthrospira platensis NIES-39]	131	18/20(90%)	20/20(100%)	hypothetical gene	/
Arthrospira platensis	/	Prokaryote	44.3	NC_016640.1	4203462	4209298	5836	0	171/397	GGTGCGGTAG	10	70	13	397	hypothetical protein AP285_18330 [Arthrospira platensis YZ]	71	34/35(97%)	35/35(100%)	hypothetical gene	/
Moorea producens	/	Prokaryote	43.6997	NZ_CP017599.1	8783566	8784235	669	73/75	0	CACCCTA	7	57	6	75	hypothetical protein [Moorea producens]	141	24/24(100%)	24/24(100%)	hypothetical gene	/
Trichodesmium erythraeum	/	Prokaryote	35.7	NC_008312.1	1609150	1612810	3660	116/155	147/155	TTGAATT	7	14	15	155	/				/	/
Dactylococcopsis salina	/	Prokaryote	42.4	NC_019780.1	2479290	2480755	1465	0	0	ATTTGTT	7	14	5	310	hypothetical protein [Dactylococcopsis salina]	77	54/69(78%)	59/69(85%)	hypothetical gene	/
Psychrobacter arcticus	/	Prokaryote	42.8	NC_007204.1	1962297	1978976	16679	0	0	CGGTGGTGTCAA	12	58	44	266	Ig-like domain repeat protein [Psychrobacter arcticus]	6715	88/88(100%)	88/88(100%)	protein-coding gene	/
Actinomyces tangfeifanii	/	Prokaryote	51.9	NZ_CP017812.1	341394	346798	5404	661/863	0	CACCAAAGCCTG	12	58	6	863	S-layer homology domain-containing protein [Actinomyces tangfeifanii]	298	200/200(100%)	200/200(100%)	protein-coding gene	/
Chryseobacterium taklimakanense	/	Prokaryote	40.6923	NZ_LT906465.1	741739	742748	1009	113/147	131/147	TCTGTGTGA	9	44	5	147	/				/	/
Ceratocystis albifundus	/	Fungi	48.6	MAOA02000037.1	262068	263796	1728	0	0	TCAGAG	6	50	9	165	Apyrase [Ceratocystis platani]	1277	25/35(71%)	/	protein-coding gene	/
Tilletia indica	/	Fungi	54.8	MAPW01000304.1	1	19307	19306	1374/2427(start with 1)	0(followed with N)	CCCAAAAAAAGATGGTTGGGATGGGGGGTCATCCATGCCAACCATTTTGTGAGAATATTGCACGGGTTTCGTGTCCTAAGGCTGGAAATAGCCTTGTGTAGATTTCAATTCCGATTTGGTAGTCTAACCCTTTTCAAAGGGGTAAAGAACAAGGTGAGCATTTACCCGCTGGATGCACGCCATTCGTGGGTGA	193	47	6	2718	hypothetical protein CF326_g8741 [Tilletia indica]	487	278/302(92%)		hypothetical gene	/
Pseudogymnoascus sp. VKM F-3775 contig_273	/	Fungi	48.9	JPJT01000273.1	3023	3625	602	0	0	TTCAGG	6	50	6	90	hypothetical protein VE02_07750 [Pseudogymnoascus sp. 03VT05]	2057	15/16(94%)		hypothetical gene	/
Grosmannia penicillata	/	Fungi	58.4	PCDK01000005.1	1	6587	6586	284/2073(start with 1)	2073/2073(followed with N)	TATTTTTAATA	11	0	20	2073	/				/	/
Saccharomycopsis fibuligera x Saccharomycopsis cf. fibuligera	/	Fungi	38.5363	CP012819.1	60820	62587	1767	0	162/168	AAGCAG	6	50	8	168	/				/	/
Saccharomycopsis fibuligera	/	Fungi	38.2376	CP015978.1	978510	999472	20962	2769/2967	981/2967	TCCAGAATGT	10	40	6	2967	conserved hypothetical protein [Lodderomyces elongisporus NRRL YB-4239]	587	213/592(36%)		hypothetical gene	PREDICTED: Pistacia vera uncharacterized LOC116115112 (LOC116115112), mRNA	4848		30/30(100%)
Anaeromyces robustus	/	Fungi	16.3	MCFG01000096.1	3066	7496	4430	0	0	GAAGATAAAAAG	12	25	7	571	Calycin-like protein [Anaeromyces robustus]	1708	190/190(100%)		protein-coding gene	/
Hesseltinella vesiculosa	/	Fungi	46.3	MCGT01000005.1	210569	223310	12741	407/411	411/411	CACCGAGAGCAACA	14	57	22	411	hypothetical protein DM01DRAFT_1186715 [Hesseltinella vesiculosa]	129	86/111(77%)		hypothetical gene	/
Hesseltinella vesiculosa	/	Fungi	46.3	MCGT01000005.1	210596	223311	12715	393/395	382/395	ACACCGAGAGCAATACACCGAAAACATCAAGACACCAAGACAAGACACCGCA	52	48	22	395	hypothetical protein DM01DRAFT_1186715 [Hesseltinella vesiculosa]	129	79/105(75%)		hypothetical gene	/
Batrachochytrium dendrobatidis	/	Fungi	39.3	NW_006281099.1	1478924	1492749	13825	153/603	281/603	ACTACCGAG	9	56	20	603	hypothetical protein, variant 1 [Batrachochytrium dendrobatidis JEL423]	1018	166/171(97%)		hypothetical gene	/
Batrachochytrium dendrobatidis	/	Fungi	39.3	NW_006281099.1	1478924	1492762	13838	432/589	0	GAACACGTT	9	44	21	589	hypothetical protein BDEG_20545 [Batrachochytrium dendrobatidis JEL423]	2004	195/196(99%)		hypothetical gene	/
Sparassis latifolia	/	Fungi	46.65	WJPG01000064.1	10539	30936	20397	787/814	665/814	ACACTAAACGAA	12	33	22	814	/				/	Sparassis crispa hypothetical protein (SCP_0215040), partial mRNA	156		32/32(100%)
Pecoramyces ruminatium	/	Fungi	17	ASRE01022864.1	621	2197	1576	0	0	ATGTTTTTATTTT	12	8	5	332	/				/	/
Metschnikowia sp. AWRI3582	/	Fungi	45.8	LPNK01000162.1	420	2063	1643	0	0	ATGCACTGCTAG	12	50	5	258	pre-mRNA-processing factor 8 [Metschnikowia aff. pulcherrima]	2429	86/86(100%)		protein-coding gene	/
Zygosaccharomyces sapae	/	Fungi	39.6	UEGL01000039.1	10366	40217	29851	0	0	GTGCGGT	7	71	4	9763	hypothetical protein ZYGR_0BA01290 [Zygosaccharomyces rouxii]	1115	577/661(87%)		hypothetical gene	Zygosaccharomyces rouxii uncharacterized protein (ZYRO0G18128g), partial mRNA	3348		2967/3348(89%)
Ganoderma australe	/	Fungi		QLZS01000491.1	10396	52043	41647	0	0(followed with N)	TCCCTATAC	9	44	5	10322	hypothetical protein GSI_06467 [Ganoderma sinense ZZ0214-1]	878	405/563(72%)		hypothetical gene	Dichomitus squalens LYAD-421 SS1 uncharacterized protein (DICSQDRAFT_95690), partial mRNA	1868		582/758(77%)
Coniochaeta pulveracea	/	Fungi	51.4	QVQW01000042.1	371	1590	1219	0	0	CTTTGAAAGGG	11	45	7	156	/				/	/
Blumeria graminis	/	Fungi	43.7	LR026992.1	16330287	16465208	134921	1850/6944	4064/6944(followed with N)	CATCATCTTCCGCCCAACTACCCGGGAGAATGTCACGTGAACTTTTTGTGCTGCCACTATCTGGGTAGCTGAGGAATCCATGTGAGT	87	51	18	6944	hypothetical protein LSUE1_G006148, partial [Lachnellula suecica]	351	250/321(78%)		rRNA	PREDICTED: Malus domestica 28S ribosomal RNA (LOC114826715), rRNA	3353		3241/3362(96%)
Blumeria graminis	/	Fungi	43.7	LR026995.1	265732	311211	45479	2715/2731	182/2731(followed with N)	ATAATCAA	8	75	15	2731	hypothetical protein DL98DRAFT_632982, partial [Cadophora sp. DSE1049]	124	39/44(89%)		hypothetical gene	Lachnellula hyalina uncharacterized protein (LHYA1_G003152), partial mRNA	288		121/126(96%)
Blumeria graminis	/	Fungi	43.7	LR026995.1	632231	659630	27399	354/4404(start with N)	3348/4404(followed with N)	AAGACAAAAAACACGCCCAGTCGC	24	50	6	4404	hypothetical protein NA56DRAFT_740832, partial [Pezoloma ericae]	102	43/55(78%)		hypothetical gene	Lachnellula hyalina Spindle pole body component alp4 (alp4_1), partial mRNA	2724		120/125(96%)
Basidiobolus meristosporus	/	Fungi	42.35	MCFE01000044.1	184426	187833	3407	359/370	222/370	TGGTGC	6	67	7	370	hypothetical protein K493DRAFT_386501 [Basidiobolus meristosporus CBS 931.73]	296	24/61(39%)		hypothetical gene	/
Parastagonospora nodorum	/	Fungi	50.0455	NW_001884553.1	1310980	1595170	284190	0	0	AGTTAGTAAGTTAGTAAATTAGAGCGTAGATAGTAAGTTAAAATAAAGATACAAAATATAGTAAAAAAAGAGAACAACTAGTA	83	23	34	8518	hypothetical protein Lal_00046827 [Lupinus albus]	567	138/191(72%)		rRNA	PREDICTED: Panicum hallii 28S ribosomal RNA (LOC112878682), rRNA	3349		3248/3350(97%)
Magnusiomyces ingens NRRL Y-17630	/	Fungi	43.2	UIDE01000007.1	604229	609260	5031	0	316/333	GATGAAATCTCAGAA	15	33	8	333	transposase, IS4 family protein [Candidatus Xenolissoclinum pacificiensis L6]	122	20/58(34%)		protein-coding gene	/
Austropuccinia psidii	/	Fungi	31.2	CACRXL010000015.1	30715104	30795599	80495	331/8938	6299/8938(followed with N)	TTTAAATCAATGATCCTCAAAAACCAGAGTTGACAGTTGATTT	43	30	9	8938	hypothetical protein Lal_00046827 [Lupinus albus]	567	117/139(84%)		rRNA	Cryptococcus neoformans var. grubii H99 18S ribosomal RNA (CNAG_10502), rRNA	1801		1589/1809(88%)
Calocera viscosa	/	Fungi	56.3	KV417271.1	103401	104278	877	0	0	CGGCCACAAGCA	12	67	4	136	hypothetical protein CALVIDRAFT_534000 [Calocera viscosa TUFC12733]	461	16/16(100%)		hypothetical gene	/
Zopfia rhizophila	/	Fungi	33.5	ML994771.1	1609	87599	85990	15207/17231	15005/17231	TTTTAT	6	0	4	17231	ATP-dependent DNA helicase Q5 [Pyrenophora teres f. teres]	1655	571/1332(43%)		protein-coding gene	Plasmodium reichenowi dynein heavy chain, putative partial mRNA	17289		32/33(97%)
Komagataella pastoris	/	Fungi	41.1	CP014589.1	1	33297	33296	0(start with 1)	2914/6819(followed with N)	CACCTCCCTCCAGACTACCCCACCTGCGCTTCGCTGGGCGGGCCTATGACAAACAGCTTTCCTGCAGTTGGACTTTCCTGGAATAGACTCACCTTTTGACCCTCCAGGA	109	57	5	6819	Hypothetical protein PP7435_CHR4-1026 [Komagataella phaffii CBS 7435]	109	109/109(100%)		hypothetical gene	Helobdella robusta hypothetical protein mRNA	1315		858/973(88%)
Allomyces macrogynus	/	Fungi	60.5	GG745390.1	104873	184235	79362	179/11636	8879/11636	GGGCAGTGTT	10	60	7	11636	hypothetical protein Lal_00046827 [Lupinus albus]	567	112/132(85%)		rRNA	PREDICTED: Malus domestica 28S ribosomal RNA (LOC114826715), rRNA	3353		962/1069(90%)
Gigaspora rosea	/	Fungi	26.5	QKWP01000716.1	27368	34387	7019	564/592	299/592	AATTTTTCT	9	11	8	592	/				/	/
Ascochyta lentis	/	Fungi	48.4	RZGK01000026.1	1	52074	52073	0(start with 1)	6773/7297(followed with N)	ACCGCCTACAAGACCGCCTATAAGAGCTGCTAAATGGGCGGTCTAGGTGCCTCGCTTAGGCGGGTAGGCGCCCAAAGGTTTAGGGGGTAGGGCGCCCAGGTGCTTAAGTTCTGCTAGTAGGTTGTGCCGTTCTGCTAGTAGGTTGTGCCATTCTGCTAGTAGGTTGTGCCACCAACTACCCAGCACCCA	189	57	5	7297	hypothetical protein Lal_00046827 [Lupinus albus]	567	138/191(72%)		rRNA	PREDICTED: Panicum hallii 28S ribosomal RNA (LOC112878682), rRNA	3349		3242/3350(97%)
Auriculariopsis ampla	/	Fungi	57.1	VDMD01000052.1	82566	121042	38476	183/11348	3428/11348	GGAGAGTTCGCGAACACGCAAA	22	55	4	11348	glycoside hydrolase family 5 protein [Schizophyllum commune H4-8]	879	665/957(69%)		protein-coding gene	Heterobasidion irregulare TC 32-1 glycoside hydrolase family 5 protein partial mRNA	2541		424/564(75%)
Ascochyta versabilis	/	Fungi	49.6	JAAROD010000001.1	1	74903	74902	5189/7389(start with 1)	6162/7389(followed with N)	AGGCAGAGGGGTCCAGTAGGTTG	23	61	8	7389	hypothetical protein Lal_00046827 [Lupinus albus]	567	138/191(72%)		rRNA	PREDICTED: Panicum hallii 28S ribosomal RNA (LOC112878682), rRNA	3349		3241/3362(96%)
Ascochyta versabilis	/	Fungi	49.6	JAAROD010000003.1	1	62636	62635	150/7388(start with 1)	6166/7388(followed with N)	CCTCAACCTACTGGACCCCTCTG	23	61	9	7388	hypothetical protein Lal_00046827 [Lupinus albus]	567	138/191(72%)		rRNA	PREDICTED: Panicum hallii 28S ribosomal RNA (LOC112878682), rRNA	3349		3243/3352(97%)
Exophiala lecanii-corni	/	Fungi	48.9387	CP034379.1	432944	493052	60108	723/8236	8131/8236	GTTCAGGGTCAACTG	15	53	7	8236	hypothetical protein GLYMA_13G020100 [Glycine max]	880	190/351(54%)		rRNA	Talaromyces rugulosus 28S ribosomal RNA (TRUGW13939_06798), rRNA	3343		3070/3356(91%)
Pholiota adiposa	/	Fungi	48.5	QEYC01000167.1	101797	158678	56881	1378/9167	7355/9167	GAGGA	5	60	6	9167	hypothetical protein HYPSUDRAFT_198676 [Hypholoma sublateritium FD-334 SS-4]	281	137/267(51%)		hypothetical gene	/
Paraphaeosphaeria minitans	/	Fungi	50.3	VFEO01000064.1	32028	56343	24315	378/7374	558/7374	CTAGACTAGCTAG	13	46	4	7374	hypothetical protein CC84DRAFT_1151751 [Paraphaeosphaeria sporulosa]	633	527/651(81%)		hypothetical gene	Paraphaeosphaeria sporulosa aldo-keto reductase mRNA	1377		776/878(88%)
Paraphaeosphaeria minitans	/	Fungi	50.3	VFEO01000064.1	32414	60249	27835	635/7552	3938/7552	TACCTATCGTTTTCTCATACC	21	38	4	7552	hypothetical protein CC84DRAFT_1151751 [Paraphaeosphaeria sporulosa]	633	527/651(81%)		hypothetical gene	Paraphaeosphaeria sporulosa aldo-keto reductase mRNA	1377		776/878(88%)
Paraphaeosphaeria minitans	/	Fungi	50.3	VFEO01000064.1	26634	55740	29106	4944/7323	565/7323	CTTGCTACGTTGAGATTGCATAGCTTGCTAGACGTTGATAC	41	44	4	7323	hypothetical protein CC84DRAFT_1151751 [Paraphaeosphaeria sporulosa]	633	527/651(81%)		hypothetical gene	Paraphaeosphaeria sporulosa aldo-keto reductase mRNA	1377		776/878(88%)
Metschnikowia citriensis	/	Fungi	46	VFXK01000006.1	27501	32662	5161	246/258	251/258	ATGCACTGCTAG	12	50	11	258	Hyphally regulated cell wall protein N-terminal [Metschnikowia aff. pulcherrima]	4206	86/86(100%)		protein-coding gene	/
Metschnikowia citriensis	/	Fungi	46	VFXK01000011.1	1376459	1383141	6682	243/258	245/258	CATCTAGCAGTG	12	50	21	258	Hyphally regulated cell wall protein N-terminal [Metschnikowia aff. pulcherrima]	4206	86/86(100%)		protein-coding gene	/
Psathyrella aberdarensis	/	Fungi	50.2	SDEE01000565.1	28542	29277	735	98/136	0	AAAG	4	25	4	136	/				/	/
Tetrapisispora blattae	/	Fungi	31.7378	NC_020185.1	1370	4355	2985	158/156	387/156	TCTGGCATGTACTCGTCGGCC	21	62	6	156	hypothetical protein TBLA_0I00100, partial [Tetrapisispora blattae CBS 6284]	1323	52/52(100%)		hypothetical gene	Tetrapisispora blattae CBS 6284 hypothetical protein (TBLA0I00100), partial mRNA	3969		158/158(100%)
Candida dubliniensis	/	Fungi	33.1	NC_012862.1	1454377	1465123	10746	316/326	197/326	TGGAACTCATTC	12	42	28	326	ALS family protein, putative [Candida dubliniensis CD36]	5151	102/109(94%)		protein-coding gene	Candida dubliniensis CD36 ALS family protein, putative (CD36_86150), partial mRNA	15456		328/328(100%)
Phycomyces blakesleeanus	/	Fungi	35.9	NW_017265194.1	24023	35626	11603	458/2481	639/2481(followed with N)	CTTCGCACTGCTCTCAAAGGCGACAGTCATCGCCACTCTATTGTTTTCTTTTTTCAACCCTGTACTAACAACAA	74	43	4	2481	hypothetical protein PHYBLDRAFT_153765 [Phycomyces blakesleeanus NRRL 1555(-)]	129	99/99(100%)		hypothetical gene	Phycomyces blakesleeanus NRRL 1555(-) hypothetical protein partial mRNA	390		390/390(100%)
Metschnikowia sp. JCM 33374	/	Fungi	43.4	BIMT01000002.1	24474	28661	4187	244/271	45/271	GTGTTCCAAGCG	12	58	11	271	hypothetical protein JCM33374_g371 [Metschnikowia sp. JCM 33374]	1155	33/35(94%)		hypothetical gene	/
Crithidia expoeki	/	Discoba	54.4	OESE01000176.1	181367	193252	11885	1281/2025	277/2025(followed with N)	ATGT	4	25	6	2025	tryparedoxin peroxidase [Crithidia fasciculata]	188	169/185(91%)		protein-coding gene	/
Crithidia expoeki	/	Discoba	54.4	OESE01000186.1	1	10535	10534	1449/2022(start with1）	360/2022（followed withNA）	ATGT	4	25	8	2022	/				snoRNA	Leishmania braziliensis MHOM/BR/75/M2904 snoRNA	109		87/93(94%)
Crithidia expoeki	/	Discoba	54.4	OESE01000105.1	1	19787	19786	1232/2022(start with 1)	(followed with N)	ATGT	4	25	10	2022	tryparedoxin peroxidase (TRYP)	219	177/194(91%)		protein-coding gene	/
Crithidia expoeki	/	Discoba	54.4	OESE01000168.1	120925	139982	19057	2060/2306	364/2306(followed with N)	CACAG	5	60	7	2781	Enolase [Leptomonas pyrrhocoris]	429	415/429(97%)		protein-coding gene	/
Crithidia expoeki	/	Discoba	54.4	OESE01000152.1	1	22815	22814	2214/2310(start with 1)	1593/2310	CACAG	5	60	9	2310	Enolase	429	415/429(97%)		protein-coding gene	/
Crithidia expoeki	/	Discoba	54.4	OESE01000194.1	1	14480	14479	34/2076(start with 1)	1779/2076	CGTGTG	6	67	6	2076	/				/	Leptomonas pyrrhocoris putative NADH:flavin oxidoreductase/NADH oxidase mRNA	1227		943/1084(87%)
Crithidia expoeki	/	Discoba	54.4	OESE01000084.1	1	18020	18019	1019/2061(start with 1)	223/2061	CGTGTG	6	67	9	2061	putative NADH:flavin oxidoreductase/NADH oxidase [Leptomonas pyrrhocoris]	369	303/359(84%)		protein-coding gene	Leptomonas pyrrhocoris putative NADH:flavin oxidoreductase/NADH oxidase mRNA	1227		940/1079(87%)
Crithidia expoeki	/	Discoba	54.4	OESE01000214.1	354519	373188	18669	531/1441	624/1441	GCCGTGCGT	9	78	16	1441	/				snoRNA	Leishmania major strain Friedlin C/D snoRNA (LM35Cs3C6.8), snoRNA	132		121/133(91%)
Crithidia expoeki	/	Discoba	54.4	OESE01000070.1	1	16325	16324	419/503(start with 1)	316/503(followed with N)	GCCTGCC	7	86	22	562	/				/	Trypanosomatidae sp. G66A trans-spliced leader sequence SL gene, complete sequence	429		77/81(95%)
Crithidia expoeki	/	Discoba	54.4	OESE01000144.1	1	25245	25244	52/516	0	GCCTGCC	7	86	40	516	/				ncRNA	Leishmania major strain Friedlin ncRNA	446		77/87(89%)
Crithidia expoeki	/	Discoba	54.4	OESE01000016.1	1	11395	11394	39/197(start with 1)	12/197	GGCTGGCCGTCCGCGC	16	88	48	197	/				rRNA	Leishmania major strain Friedlin 5S(M5) ribosomal RNA rRNA	121		114/122(93%)
Crithidia expoeki	/	Discoba	54.4	OESE01000197.1	457309	475850	18541	156/169	0	GGCTGGCCGTCCGCGC	16	88	80	169	uncharacterized protein TM35_000331610, partial [Trypanosoma theileri]	103	30/39(77%)		uncharacterized gene	/
Crithidia expoeki	/	Discoba	54.4	OESE01000193.1	269110	284845	15735	553/916	564/916	GTGT	4	50	15	916	/				/	Leishmania braziliensis MHOM/BR/75/M2905 snoRNA	109		87/93(94%)
Crithidia expoeki	/	Discoba	54.4	OESE01000086.1	1	15286	15285	2131/2151(start with 1)	1972/2151	TATG	4	25	6	2151	glycosomal glyceraldehyde-3-phosphate dehydrogenase	361	285/291(98%)		protein-coding gene	/
Crithidia expoeki	/	Discoba	54.4	OESE01000059.1	1	15614	15613	137/2158(start with 1)	76/2158(followed with N)	TATG	4	25	7	2156	glycosomal glyceraldehyde-3-phosphate dehydrogenase, partial [Crithidia mellificae]	347	201/205(98%)		protein-coding gene	/
Crithidia expoeki	/	Discoba	54.4	OESE01000121.1	1	21204	21203	413/1057(start with 1)	890/1057(followed with N)	TGTGCGTC	8	63	19	1057	ATG8/AUT7/APG8/PAZ2 putative (ATG8C.10)	122	47/53(89%)		protein-coding gene	/
Crithidia fasciculata	/	Discoba	57.0071	CM003422.1	86514	113518	27004	1936/2938	1977/2938	AGCC	4	75	9	2938	/				/	Leptomonas pyrrhocoris putative argininosuccinate synthase mRNA	1539		1145/1246(92%)
Crithidia fasciculata	/	Discoba	57.0071	AODS02000417.1	1	16131	16130	2363/2418(start with 1)	1328/2418(followed with N)	CCTTC	5	60	6	2420	putative mannitol dehydrogenase [Leptomonas pyrrhocoris]	489	368/484(76%)		protein-coding gene	/
Crithidia fasciculata	/	Discoba	57.0071	AODS02000018.1	1	19659	19658	142/2560(start with 1)	1187/2560(followed with N)	GCCGCT	6	83	8	2558	Surface antigen-like protein [Leptomonas pyrrhocoris]	510	118/186(63%)		protein-coding gene	/
Crithidia fasciculata	/	Discoba	57.0071		1			2322/2584(start with 1)	1179/2584(followed with N)	GCGGCA	6	83	10	2589	Surface antigen-like protein [Leptomonas pyrrhocoris]	510	109/178(61%)		protein-coding gene	/
Crithidia fasciculata	/	Discoba	57.0071	AODS02000031.1	1	30978	30977	1143/3525(start with 1)	602/3525(followed with N)	GTGC	4	75	9	3519	putative beta-fructofuranosidase [Leptomonas pyrrhocoris]	644	532/616(86%)		protein-coding gene	/
Crithidia fasciculata	/	Discoba	57.0071	CM003430.1	301683	318454	16771	135/896	228/896	TGCTG	5	60	17	896	/				snoRNA	Leishmania major strain Friedlin C/D snoRNA (LM25Cs1C4.14), snoRNA	114		100/114(88%)
Euglena gracilis	/	Discoba	50.45	CAAHFI010590480.1	1	7426	7425	663/1800	1106/1800(followed with N)	AACA	4	25	4	1800	/				/	/
Euglena gracilis	/	Discoba	50.45	CAAHFI011684559.1	3286	14408	11122	1970/2061	591/2061	ATTTT	5	0	7	2061	/				/	PREDICTED: Setaria viridis homeobox-leucine zipper protein HOX1-like (LOC117836319), transcript variant X2, mRNA	1613		31/32(97%)
Euglena gracilis	/	Discoba	50.45	CAAHFI010339009.1	3277	8384	5107	1011/1025	(followed with N)	GTAT	4	25	5	1025	/				/	/
Herpetomonas muscarum ingenoplastis	/	Discoba	56	VFSE01000232.1	28089	41308	13219	121/1657	1132/1657	ACCCCCT	7	71	6	1657	/				/	PREDICTED: Oncorhynchus tshawytscha ubiquinol oxidase 1b, mitochondrial-like (LOC112244280), partial mRNA	596		126/152(83%)
Herpetomonas muscarum ingenoplastis	/	Discoba	56	VFSE01000067.1	111847	123164	11317	76/1919	1246/1919	GCTCCCCTCCTT	12	67	10	1919	/				/	Leptomonas pyrrhocoris nonspecific nucleoside hydrolase mRNA	945		695/968(72%)
Herpetomonas muscarum ingenoplastis	/	Discoba	56	VFSE01000222.1	864367	866031	1664	186/186	100/186	GCTGGG	6	83	8	186	/				/	/
Leishmania lainsoni	/	Discoba	57.8	RAIA01000069.1	725119	732701	7582	609/608	227/608	CACGCACACA	10	60	13	608	/				snoRNA	Leishmania major strain Friedlin C/D snoRNA (LM23Cs1C2.2), snoRNA	83		77/81(95%)
Leishmania lainsoni	/	Discoba	57.8	RAIA01000127.1	70277	87500	17223	2820/2829	2161/2829	CCTCC	5	80	7	2829	/				rRNA	Leishmania braziliensis MHOM/BR/75/M2904 5S(MS) ribosomal RNA rRNA	120		117/117(100%)
Leishmania major	/	Discoba	59.3	NC_007266.2	1	1227	1226	0(start with 1)	89/98	AACCCT	6	50	6	98	hypothetical protein BRARA_C04658 [Brassica rapa]	503	14/28(51%)		hypothetical gene	/
Leishmania major	/	Discoba	59.3	NC_007273.2	1405741	1465712	59971	2336/3547	(followed with N)	ACACAG	6	50	17	3547	conserved hypothetical protein [Leishmania major strain Friedlin]	504	504/504(100%)		hypothetical gene	/
Leishmania major	/	Discoba	59.3	NC_007267.2	646867	675927	29060	522/1595	298/1595	CTGCTGCCG	9	78	12	1595	unspecified product [Leptomonas pyrrhocoris]	130	48/75(64%)		protein-coding gene	/
Leishmania major	/	Discoba	59.3	NC_007258.2	28489	43373	14884	1603/2132	(followed with N)	GAGGAGAGA	9	56	7	2132	elongation factor 1-alpha [Leishmania major strain Friedlin]	449	433/433(100%)		protein-coding gene	/
Leishmania major	/	Discoba	59.3					(front with N)	(followed with N)	GGTTAG	6	50	7	98	/				/	/
Leishmania major	/	Discoba	59.3	NC_007264.2	770818	772565	1747	(front with N)	(followed with N)	GGTTAG	6	50	11	98	hypothetical protein BRARA_C04657 [Brassica rapa]	503	14/28(50%)		hypothetical gene	/
Leishmania major	/	Discoba	59.3	NC_007261.2	322509	342196	19687	309/1016	578/1016	TGCGTGCC	8	75	17	1016	nucleotidyltransferase domain-containing protein [Streptomyces rubrogriseus]	118	15/38(39%)		protein-coding gene	/
Leishmania tarentolae	/	Discoba	57.1	BLBS01000077.1	638	16983	16345	840/2283(start with 1)	1432/2283(followed with N)	CCCTTT	6	50	7	2289	unspecified product [Leishmania tarentolae]	58	58/58(100%)		protein-coding gene	/
Leishmania tarentolae	/	Discoba	57.1	BLBS01000057.1	7	2756	2749	117/135(start with 1)	119/135	CCTAAC	6	50	13	135	DUF222 domain-containing protein [Microbacterium sp. HY89]	481	18/36(50%)		protein-coding gene	/
Leishmania tarentolae	/	Discoba	57.1	BLBS01000043.1	1151834	1153651	1817	92/115	94/115(followed with N)	GGGTTA	6	50	10	131	DUF222 domain-containing protein [Microbacterium sp. HY82]	487	18/36(50%)		protein-coding gene	/
Leishmania tarentolae	/	Discoba	57.1	BLBS01000075.1	1	6848	6847	79/126(start with 1)	118/126(followed with N)	GGGTTA	6	50	40	126	/				/	/
Leishmania tarentolae	/	Discoba	57.1	BLBS01000096.1	1	22472	22471	1537/4014(start with 1)	188/4014	GTGTAT	6	33	5	4015	hypothetical protein CGC20_9930 [Leishmania donovani]	225	95/187(51%)		hypothetical gene	/
Leishmania tarentolae	/	Discoba	57.1	BLBS01000052.1	572720	591779	19059	222/4036	2254/4036(followed with N)	TGTA	4	25	5	4030	hypothetical protein CGC20_9930 [Leishmania donovani]	225	91/179(51%)		hypothetical gene	/
Trypanosoma congolense	/	Discoba	47.4	NHOR01000218.1	8505	17684	9179	253/284	185/284	AAAAAGTTTTTGACAAAAAAATTTGCAAAAATTTG	35	17	22	284	hypothetical protein, unlikely [Trypanosoma congolense IL3000]	112	55/58(95%)		hypothetical gene	/
Trypanosoma congolense	/	Discoba	47.4	NHOR01000390.1	12	8029	8017	286/298	161/298	TTTTGCAAAA	10	20	15	298	hypothetical protein, unlikely [Trypanosoma congolense IL3001]	112	45/48(94%)		hypothetical gene	/
Trypanosoma cruzi	/	Discoba	49.65	NW_001849466.1	148220	155458	7238	64/2027	852/2027(followed with N)	ATAATAGTA	9	11	4	2027	chaperonin HSP60, mitochondrial precursor [Trypanosoma cruzi strain CL Brener]	560	283/287(99%)		protein-coding gene	/
Helobdella robusta	/	Annelida	34.2	NW_008703723.1	2607	4334	1727	317/394	0	ATGT	4	25	4	394	/				/	Helobdella robusta hypothetical protein partial mRNA	1575		35/36(97%)
Helobdella robusta	/	Annelida	34.2	NW_008704501.1	8971770	8974824	3054	334/379	0	ATGT	4	25	7	379	/				/	/
Capitella teleta	/	Annelida	41.8	KB310426.1	92141	92908	767	0	0	ACCTA	5	40	4	177	hypothetical protein CAPTEDRAFT_204546 [Capitella teleta]	310	20/20(100%)		hypothetical gene	/
Capitella teleta	/	Annelida	41.8	KB310495.1	41884	42650	766	0	0	AGGTT	5	40	4	177	hypothetical protein CAPTEDRAFT_204546 [Capitella teleta]	310	19/20(95%)		hypothetical gene	/
Hydroides elegans	/	Annelida	34.6	LQRL01069478.1	1211	1910	699	0	0	CATTTAACCTT	11	27	5	120	/				/	/
Hydroides elegans	/	Annelida	34.6	LQRL01129754.1	981	2166	1185	0	0	CTTTGATGAGG	11	45	7	133	/				/	/
Hydroides elegans	/	Annelida	34.6	LQRL01153625.1	3652	5572	1920	0	63/79	TTTTCCAATTA	11	18	14	79	/				/	/
Hydroides elegans	/	Annelida	34.6	LQRL01182245.1	2889	4366	1477	109/111	0	TCAA	4	25	9	111	hypothetical protein CAPTEDRAFT_168672 [Capitella teleta]	282	23/32(72%)		hypothetical gene	/
Apostichopus japonicus	/	Echinodermata	36.35	MRZV01000297.1	500309	510597	10288	120/201	198/201	AGTAC	5	40	42	201	/				/	/
Apostichopus japonicus	/	Echinodermata	36.35	MRZV01001134.1	184057	200144	16087	194/201	200/201	AGTAC	5	40	64	201	/				/	/
Apostichopus japonicus	/	Echinodermata	36.35	MRZV01000223.1	1743137	1747410	4273	199/196	195/196	AGTATATAC	9	33	17	196	/				/	/
Apostichopus japonicus	/	Echinodermata	36.35	MRZV01000647.1	66118	84339	18221	202/202	203/203	TACTG	5	40	74	203	/				/	/
Apostichopus japonicus	/	Echinodermata	36.35	MRZV01000102.1	748226	752587	4361	85/198	198/198	TATATACTG	9	22	18	198	/				/	/
Apostichopus japonicus	/	Echinodermata	36.35	MRZV01000092.1	603018	609678	6660	133/1157	1155/1157	TCTTCTTCAGCTTCC	15	47	5	1157	hypothetical protein BSL78_03957 [Apostichopus japonicus]	319	25/25(100%)		hypothetical gene	/
Apostichopus japonicus	/	Echinodermata	36.35	MRZV01000207.1	420907	421708	801	152/154	0	TTATATACTGG	11	27	4	154	uncharacterized protein LOC108734325 [Agrilus planipennis]	729	18/44(41%)		uncharacterized gene	/
Patiria miniata	/	Echinodermata	40.5	JH781242.1	17950	25180	7230	798/1281	677/1281	GATTGGAT	8	38	4	1281	/				/	/
Patiria miniata	/	Echinodermata	40.5	JH769504.1	4931	6169	1238	65/77	60/77	TACGA	5	40	9	77	/				/	/
Ciona savignyi	/	Tunicata	37.5					195/286	0 (followed with N)	TTAGGG	6	50	5	286	/				/	/
Aurelia	/	Cnidaria	40.9	REGL01000005.1	427749	429678	1929	140/249	133/249	AGAA	4	25	6	249	/				/	/
Aurelia	/	Cnidaria	40.9	REGL01000035.1	139358	140760	1402	0	0	TCATCA	6	33	8	144	/				/	/
Aurelia	/	Cnidaria	40.9	REGL01001295.1	85387	89694	4307	199/775	605/775	TTCCC	5	60	5	775	/				/	/
Bombus vancouverensis	/	Ecdysozoa	38	NW_022881777.1	4965596	4980000	14404	1730/2537	777/2537	ATGATG	6	33	5	2550	uncharacterized protein LOC100650094 [Bombus terrestris]	1200	52/54(96%)		uncharacterized gene	/
Bombus vancouverensis	/	Ecdysozoa	38	NW_022881785.1	2101098	2117416	16318	1602/1662	1633/1662(followed with N)	CACCGTTGGA	10	60	7	1663	uncharacterized protein LOC112212583 [Bombus impatiens]	105	43/58(74%)		uncharacterized gene	/
Bombus vancouverensis	/	Ecdysozoa	38	NW_022882071.1	1	7156	7155	223/684(start with 1)	402/684	TGAACGCGAA	10	50	13	683	/				/	PREDICTED: Cucurbita maxima uncharacterized LOC111475717 (LOC111475717), ncRNA	378		40/40(100%)
Bombus vancouverensis	/	Ecdysozoa	38	NW_022882080.1	4704	12409	7705	447/699(start with 1)	(followed with N)	AACGCGAATG	10	50	10	697	/				/	PREDICTED: Cucurbita maxima uncharacterized LOC111475717 (LOC111475717), ncRNA	378		40/40(100%)
Bombus vancouverensis	/	Ecdysozoa	38	NW_022882574.1	33438	45430	11992	212/689	463/689	TCATTCGCGT	10	50	10	687	/				/	PREDICTED: Cucurbita maxima uncharacterized LOC111475717 (LOC111475717), ncRNA	378		40/40(100%)
Priapulus caudatus	/	Ecdysozoa	45.6996	NW_014577778.1	161550	162203	653	70/76		CTCCCCCT	8	75	4	76	rho-related protein rac1C-like, partial [Diaphorina citri]	72	21/24(88%)		protein-coding gene	/
Priapulus caudatus	/	Ecdysozoa	45.6996	NW_014579029.1	37454	37872	418	54/61		GTGC	4	75	4	61	dynein heavy chain 3, axonemal-like [Actinia tenebrosa]	4037	15/20(75%)		protein-coding gene	PREDICTED: Priapulus caudatus dynein heavy chain 3, axonemal-like (LOC106817997), partial mRNA	7728		42/43(98%)
Meloidogyne luci	/	Ecdysozoa	30.2	CACSLI010000056.1	1249186	1256527	7341	102/403	142/403(followed with N)	AAAAATTTCAGTTC	14	21	9	403	/				/
Meloidogyne luci	/	Ecdysozoa	30.2	CACSLI010000196.1	1	3151	3150	252/273(start with 1)	271/273	AGGGGGGGG	9	89	10	273	/				/
Meloidogyne luci	/	Ecdysozoa	30.2	CACSLI010000034.1	1	76307	76306	837/6789(start with 1)	603/6789	ATTGCCTGGGGGAACCCTATTGCCTGAACCCTACGACACTTGGTCAATTGCACTTTGGTCTACTTTGCCTGAGGCAATTTTTAATCGGATCGTCACAGACTCTAAACCAAAAATGCCTGGTGAAATTTG	129	45	6	6789	/				/	PREDICTED: Ceratina calcarata large subunit ribosomal RNA (LOC113465270), rRNA	3843		1837/2169(85%)
Meloidogyne luci	/	Ecdysozoa	30.2	CACSLI010000034.1	6757	327596	320839	1700/4003	2300/4003	ATTGCCTGGGGGAACCCTATTGCCTGAACCCTACGACACTTGGTCAATTGCACTTTGGTCTACTTTGCCTGAGGCAATTTTTAATCGGATCGTCACAGACTCTAAACCAAAAATGCCTGGTGAAATTTG	129	45	20	4003	hypothetical protein GLYMA_13G017400 [Glycine max]	919	55/60(92%)		hypothetical gene	PREDICTED: Ceratina calcarata large subunit ribosomal RNA (LOC113465270), rRNA	3843		1838/2169(85%)
Meloidogyne luci	/	Ecdysozoa	30.2	CACSLI010000002.1	51723	107836	56113	1087/6789	4447/6789	CCAAGTGTCGTAGGGTTCAGGCAATAGGGTTCCCCCAGGCAATCAAATTTCACCAGGCATTTTTGGTTTAGAGTCTGTGACGATCCGATTAAAAATTGCCTCAGGCAAAGTAGACCAAAGTGCAATTGA	129	45	6	6789	hypothetical protein GLYMA_13G017400 [Glycine max]	919	55/60(92%)		hypothetical gene	PREDICTED: Ceratina calcarata large subunit ribosomal RNA (LOC113465270), rRNA	3843		1838/2169(85%)
Meloidogyne luci	/	Ecdysozoa	30.2	CACSLI010000056.1	1251278	1256252	4974	358/356	358/356(followed with N)	GAAAATTTGAACTAAAAAATTTAGTTCAAAAATTTCAGATTTTCCACG	48	23	9	356	/				/
Meloidogyne luci	/	Ecdysozoa	30.2	CACSLI010000065.1	36961	53045	16084	475/2492	1075/2492	TCGGGCCTTCGGCCCTCGCAATTCGTTGCGGGATGGGTTTAAAGC	45	60	5	2492	/				/
Caenorhabditis bovis	/	Ecdysozoa	38.1	CADEPM010000002.1	1	10694	10693	441/878(start with 1)	874/878	GTCACCAACTGCCAGTTCTGAAACGACAGTAGAAACCACAACGTCTGAAGCTACCACAGAAGGAAGTACATCCGCATCAGATGACTCGAC	90	49	6	878	/				/
Caenorhabditis remanei	/	Ecdysozoa	36.9547	NW_003319143.1	9046	11184	2138	74/72	62/72(followed with N)	TAAGAATTT	9	11	20	72	hypothetical protein CRE_23028 [Caenorhabditis remanei]	599	14/15(93%)		hypothetical gene	Caenorhabditis remanei hypothetical protein (CRE_23028) mRNA, complete cds	1800		72/76(95%)
Caenorhabditis brenneri	/	Ecdysozoa	39.7	GL380040.1	31244	33202	1958	215/222	209/222	TGCGCTACAA	10	50	6	222	/				/
Caenorhabditis japonica	/	Ecdysozoa	39.9	GL474747.1	8805	9339	534	0/135		TTAGGC	6	50	4	135	/				/
Caenorhabditis inopinata	/	Ecdysozoa	38.4997	AP018153.1	7330121	7331039	918	71/99		ATTTCCGAAAA	11	27	5	99	/				/
Caenorhabditis inopinata	/	Ecdysozoa	38.4997	AP018152.1	1409279	1410498	1219	131/140		CTAAGC	6	50	6	138	/				/
Caenorhabditis inopinata	/	Ecdysozoa	38.4997	AP018153.1	801611	802318	707	138/140		CTAAGC	6	50	3	140	/				/
Caenorhabditis inopinata	/	Ecdysozoa	38.4997	AP018154.1	4800554	4801591	1037	85/152	144/152	GAAGGCG	7	71	4	152	/				/
Caenorhabditis inopinata	/	Ecdysozoa	38.4997	AP018154.1	2289039	2291135	2096	99/104		GCGGAAG	7	71	14	104	/				/
Caenorhabditis inopinata	/	Ecdysozoa	38.4997	AP018153.1	19007000	19007517	517	48/53		TAAGCC	6	50	5	53	/				/
Caenorhabditis inopinata	/	Ecdysozoa	38.4997	AP018155.1	20244466	20245152	686	55/72		TAAGCC	6	50	5	72	/				/
Caenorhabditis inopinata	/	Ecdysozoa	38.4997	AP018152.1	3881674	3883721	2047	117/125	116/125	TTCGTCTTGCA	11	45	10	136	GCN5-related N-acetyltransferase [uncultured bacterium Contig27]	347	12/22(55%)		protein-coding gene
Caenorhabditis inopinata	/	Ecdysozoa	38.4997	AP018154.1	1712361	1714295	1934	99/103		TTCTCGAAAAA	11	27	13	104	/				/
Caenorhabditis inopinata	/	Ecdysozoa	38.4997	AP018154.1	19549327	19551597	2270	56/244	132/244	TTCTCGAAAAA	11	27	4	244	RHS repeat-associated core domain-containing protein [Riemerella anatipestifer]	1142	23/51(45%)		protein-coding gene
Caenorhabditis inopinata	/	Ecdysozoa	38.4997	AP018154.1	1697633	1700381	2748	94/94	90/94	TTTTCGAGAAA	11	27	9	94	/				/
Pecten maximus	/	Molluscs	36.8796	NW_022979978.1	6	5269	5263	0	0	ACCCTA	6	50	11	479	/				/
Pecten maximus	/	Molluscs	36.8796	2 (NC_047016.1)	2351552	2371946	20394	1967/2593	2574/2593	ACCTAGACAGTAAAAGTATGAGGTACACAAGGTAGGGTGGGGTAGTACCAGACAG	55	47	5	2593	/				/	PREDICTED: Pecten maximus phospholipase A and acyltransferase 4-like (LOC117344815), transcript variant X1, mRNA	4641		135/135(100%)
Pecten maximus	/	Molluscs	36.8796	18 (NC_047032.1)	25498656	25518432	19776	2284/2482	1105/2482	ACGG	4	75	7	2482	uncharacterized protein LOC117319021 [Pecten maximus]	206	20/21(95%)		uncharacterized gene	PREDICTED: Pecten maximus interferon-induced protein 44-like (LOC117337657), mRNA	2816		419/474(88%)
Pecten maximus	/	Molluscs	36.8796	5 (NC_047019.1)	30757608	30773715	16107	867/1851	380/1851	ATCACAAGACTAAATATTGCA	21	29	7	1851	/				/	PREDICTED: Pecten maximus uncharacterized LOC117342415 (LOC117342415), ncRNA	2900		248/263(94%)
Pecten maximus	/	Molluscs	36.8796	18 (NC_047032.1)	25498656	25518432	19776	1529/1636	1183/1636	ATGGCTGCCTATCGGCCATGTTGTTTTCCGATTAGTCTCAAATTGCAATATGCATAACTAGGCACCGAGGGGAACCTACATATGAAATTTGAGAAAGATCCCTTCATTACTTTCTGAGAAATAGCGATAACAAACTTCAATTGTCAAAATCCAAG	155	39	7	1636	uncharacterized protein LOC117319021 [Pecten maximus]	206	20/21(95%)		uncharacterized gene	PREDICTED: Pecten maximus interferon-induced protein 44-like (LOC117337657), mRNA	2816		418/474(88%)
Pecten maximus	/	Molluscs	36.8796	NW_022980602.1	1	14757	14756	0(start with 1)	202/399(followed with N)	GGTTAA	6	33	14	399	/				/
Pecten maximus	/	Molluscs	36.8796	NW_022982079.1	1	22475	22474	312/566(start with 1)	346/566(followed with N)	TACAC	5	40	17	566	/				/
Pecten maximus	/	Molluscs	36.8796	6 (NC_047020.1)	4246322	4264910	18588	312/4125	309/4125	TAGT	4	25	5	4125	uncharacterized protein LOC105319123 isoform X1 [Crassostrea gigas]	858	106/286(37%)		uncharacterized gene	PREDICTED: Pecten maximus cytochrome P450 27C1-like (LOC117337893), mRNA	4841		755/848(89%)
Pecten maximus	/	Molluscs	36.8796	6 (NC_047020.1)	47289977	47295878	5901	119/857	329/857	TTAGGG	6	50	7	857	/				/
Pecten maximus	/	Molluscs	36.8796	NW_022980753.1	7096	13545	6449	0	0(followed with N)	TTTAGGTTTGAGGCTAAGG	19	42	9	395	/				/
Chrysomallon squamiferum	scaly-foot gastropod	Molluscs	29.8387	7 (CM022671.1)	6927746	6934907	7161	946/1017	119/1017	AAAT	4	0	5	1016	Coadhesin,Thrombospondin-1,Adhesion G protein-coupled receptor B1,Mucin-like protein,Hemicentin-1,Thrombospondin-2 [Mytilus coruscus]	1317	35/75(47%)		protein-coding gene
Chrysomallon squamiferum	scaly-foot gastropod	Molluscs	29.8387	3 (CM022667.1)	13665825	13676530	10705	0	269/440	AATA	4	0	19	440	/				/
Chrysomallon squamiferum	scaly-foot gastropod	Molluscs	29.8387	8 (CM022672.1)	49263	57829	8566	1158/1167	760/1167	ATAA	4	0	6	1168	BTB/POZ domain-containing protein 2-like protein [Dinothrombium tinctorium]	406	35/124(28%)		protein-coding gene	PREDICTED: Ananas comosus shewanella-like protein phosphatase 2 (LOC109723588), mRNA	1591		32/33(97%)
Chrysomallon squamiferum	scaly-foot gastropod	Molluscs	29.8387	15 (CM022679.1)	20757767	20767620	9853	475/510	285/510	CTTATGTGAGATGTGTTCACTGGTATATTTAGAGTGGCCTCC	42	43	10	510	/				/
Chrysomallon squamiferum	scaly-foot gastropod	Molluscs	29.8387	13 (CM022677.1)	20874258	20889812	15554	307/2897	2336/2897	GATA	4	25	5	2897	hypothetical protein BRAFLDRAFT_234952, partial [Branchiostoma floridae]	140	36/81(44%)		hypothetical gene
Chrysomallon squamiferum	scaly-foot gastropod	Molluscs	29.8387	13 (CM022677.1)	20525177	20529646	4469	350/666	572/666	TAAA	4	0	5	666	/				/
Chrysomallon squamiferum	scaly-foot gastropod	Molluscs	29.8387	7 (CM022671.1)	26873452	26895969	22517	855/3301	252/3301	TAAA	4	0	7	3298	/				/
Chrysomallon squamiferum	scaly-foot gastropod	Molluscs	29.8387	4 (CM022668.1)	11243060	11245261	2201	77/121	104/121	TAACCC	6	50	13	121	/				/
Chrysomallon squamiferum	scaly-foot gastropod	Molluscs	29.8387	13 (CM022677.1)	16613087	16624069	10982	1858/1875	1559/1875	TACA	4	25	5	1875	/				/
Chrysomallon squamiferum	scaly-foot gastropod	Molluscs	29.8387	2 (CM022666.1)	12371284	12386199	14915	531/703	398/703	TATAT	5	0	19	703	/				/
Chrysomallon squamiferum	scaly-foot gastropod	Molluscs	29.8387	4 (CM022668.1)	14630314	14636552	6238	287/523	207/523	TATC	4	25	9	523	/				/	Polaribacter sp. SA4-10 genome	3435862		46/53(87%)
Chrysomallon squamiferum	scaly-foot gastropod	Molluscs	29.8387	13 (CM022677.1)	20525175	20529466	4291	0	0	TATC	4	25	6	653	/				/
Chrysomallon squamiferum	scaly-foot gastropod	Molluscs	29.8387	13 (CM022677.1)	21254495	21265719	11224	192/755	197/755	TATT	4	0	13	755	/				/
Chrysomallon squamiferum	scaly-foot gastropod	Molluscs	29.8387	13 (CM022677.1)	20874258	20889812	15554	1948/3076	925/3076	TATT	4	0	6	3076	hypothetical protein C0Q70_18374 [Pomacea canaliculata]	113	27/57(47%)		hypothetical gene
Chrysomallon squamiferum	scaly-foot gastropod	Molluscs	29.8387	12 (CM022676.1)	202018	210087	8069	429/646	585/646	TCTT	4	25	9	646	/				/
Chrysomallon squamiferum	scaly-foot gastropod	Molluscs	29.8387	12 (CM022676.1)	7539243	7546687	7444	815/1414	280/1414	TTATA	5	0	5	1414	hemicentin-1-like isoform X5 [Crassostrea virginica]	751	37/113(33%)		protein-coding gene	/
Chrysomallon squamiferum	scaly-foot gastropod	Molluscs	29.8387	3 (CM022667.1)	1	10028	10027	467/1091(start with 1)	289/1091	TTATTG	6	16	8	1091	/				/	PREDICTED: Pecten maximus small nucleolar RNA U3 (LOC117343036), ncRNA	221		187/224(83%)
Chrysomallon squamiferum	scaly-foot gastropod	Molluscs	29.8387	14 (CM022678.1)	19936265	19956808	20543	900/907	109/907	TTTA	4	0	21	907	/				/
Chrysomallon squamiferum	scaly-foot gastropod	Molluscs	29.8387	1 (CM022665.1)	40489007	40527820	38813	596/721	422/721	TTTATT	6	0	20	721	/				/	PREDICTED: Pomacea canaliculata uncharacterized LOC112558638 (LOC112558638), transcript variant X1, ncRNA	1225		107/107(100%)
Chrysomallon squamiferum	scaly-foot gastropod	Molluscs	29.8387	10 (CM022674.1)	3440948	3448553	7605	560/725	155/725	TTTTAA	6	0	5	725	/				/
Chrysomallon squamiferum	scaly-foot gastropod	Molluscs	29.8387	15 (CM022679.1)	13519740	13835673	315933		1193/1754	TTTTAT	6	0	7	1754	/				/
Achatina inmaculata	/	Molluscs	38.9093	LG9 (CM019721.1)	7485183	7512742	27559	590/3364	514/3364	AATGTACAGTTCCGTGCATGAAAAG	25	40	7	3364	hypothetical protein C0Q70_20623 [Pomacea canaliculata]	202	67/183(37%)		hypothetical gene
Achatina inmaculata	/	Molluscs	38.9093	LG9 (CM019721.1)	19023813	19034860	11047	455/2106	1467/2106	AGAA	4	25	5	2106	A disintegrin and metalloproteinase with thrombospondin motifs 7-like [Frankliniella occidentalis]	1194	15/25(60%)		protein-coding gene
Achatina inmaculata	/	Molluscs	38.9093	LG17 (CM019699.1)	21228848	21244070	15222	623/1624	234/1624	AGGGGGAATAAACCTGGATAGGCTAAAGAA	30	43	8	1624	/				/
Achatina inmaculata	/	Molluscs	38.9093	LG16 (CM019698.1)				1461/2237		ATAG	4	25	7	2237	hypothetical protein EGW08_001763 [Elysia chlorotica]	588	137/321(43%)		hypothetical gene
Achatina inmaculata	/	Molluscs	38.9093	LG17 (CM019699.1)	721771	740134	18363	380/1608	1030/1608	GATA	4	25	10	1608	/				/
Achatina inmaculata	/	Molluscs	38.9093	LG9 (CM019721.1)	19022439	19038447	16008	1165/2204	853/2204	GGAT	4	50	8	2204	/				/
Achatina inmaculata	/	Molluscs	38.9093	LG16 (CM019698.1)	7766638	7780086	13448	0	0	TAGA	4	25	7	1645	LOW QUALITY PROTEIN: uncharacterized protein LOC114645554 [Erpetoichthys calabaricus]	1152	94/224(42%)		uncharacterized gene
Achatina inmaculata	/	Molluscs	38.9093	LG17 (CM019699.1)	23184973	23199481	14508	0	0	TCTA	4	25	7	1721	hypothetical protein CRYPA_351 [uncultured SUP05 cluster bacterium]	339	47/78(60%)		hypothetical gene
Achatina inmaculata	/	Molluscs	38.9093	LG9 (CM019721.1)	7480962	7512128	31166	267/3312	633/3312	TGTAGAAACAAGTACCCTGC	20	45	8	3312	hypothetical protein C0Q70_20623 [Pomacea canaliculata]	202	67/183(37%)		hypothetical gene
Achatina inmaculata	/	Molluscs	38.9093	LG13 (CM019695.1)	20668733	20683312	14579	354/4009	804/4009	TTAG	4	25	4	4009	hypothetical protein EGW08_023732 [Elysia chlorotica]	1041	290/653(44%)		hypothetical gene
Schistosoma bovis	/	Platyhelminthes	33.1998	QMKO01003633.1	1	5995	5994	215/467(start with 1)	212/467	TAATA	5	0	10	467	/				/
Schistosoma bovis	/	Platyhelminthes	33.1998	QMKO01004241.1	4081	11968	7887	1341/1778	998/1778(followed with N)	TGAG	4	25	4	1778	hypothetical protein Smp_185080, partial [Schistosoma mansoni]	160	44/68(65%)		hypothetical gene	Schistosoma haematobium hypothetical protein partial mRNA	123		121/127(95%)
Schistosoma bovis	/	Platyhelminthes	33.1998	QMKO01003654.1	4352	12182	7830	648/648	445/648	TTGTAT	6	17	10	648	hypothetical protein MS3_11593, partial [Schistosoma haematobium]	29	22/22(100%)		hypothetical gene	Schistosoma haematobium hypothetical protein partial mRNA	87		85/87(98%)
Schistosoma japonicum	/	Platyhelminthes	34.5	SKCS01000284.1	680298	685666	5368	572/572	0	ATCCAT	6	33	6	572	hypothetical protein EWB00_004430 [Schistosoma japonicum]	62	31/34(91%)		hypothetical gene	Schistosoma mansoni hypothetical protein partial mRNA	763		133/149(89%)
Schistosoma japonicum	/	Platyhelminthes	34.5	SKCS01000064.1	703304	714677	11373	705/1270	87/1270	GAGT	4	50	9	1270	LOW QUALITY PROTEIN: hypothetical protein Smp_189120 [Schistosoma mansoni]	63	37/63(59%)		hypothetical gene	Schistosoma mansoni hypothetical protein partial mRNA	192		135/150(90%)
Schistosoma japonicum	/	Platyhelminthes	34.5	SKCS01000050.1	1263240	1273794	10554	874/1114	719/1114	GGTGT	5	60	8	1114	hypothetical protein DLK05_17255, partial [Marinifilaceae bacterium T3-2 S1-C]	86	25/31(81%)		hypothetical gene	Schistosoma mansoni hypothetical protein partial mRNA	937		91/97(94%)
Schistosoma japonicum	/	Platyhelminthes	34.5	SKCS01000152.1	217149	224175	7026	321/1294	775/1294	GTGA	4	50	5	1294	rCG23115, partial [Rattus norvegicus]	25	21/24(88%)		protein-coding gene	PREDICTED: Pocillopora damicornis neuromedin-U receptor 2-like (LOC113674259), mRNA	1659		68/74(92%)
Schistosoma japonicum	/	Platyhelminthes	34.5	SKCS01001235.1	1	7336	7335	0(start with 1)	101/748	TAAC	4	25	9	748	hypothetical protein EWB00_010392 [Schistosoma japonicum]	203	44/45(98%)		hypothetical gene
Schistosoma japonicum	/	Platyhelminthes	34.5	SKCS01000481.1	290205	303720	13515	844/1408	211/1408	TGAAG	5	40	8	1408	/				/	PREDICTED: Ictalurus punctatus uncharacterized LOC108268962 (LOC108268962), ncRNA	303		68/74(92%)
Schistosoma japonicum	/	Platyhelminthes	34.5	SKCS01000148.1	1405866	1417742	11876	658/1408	820/1408	TGTGA	5	40	8	1408	unnamed protein product [Onchocerca flexuosa]	111	27/31(87%)		uncharacterized gene	PREDICTED: Ooceraea biroi uncharacterized LOC105275215 (LOC105275215), ncRNA	1504		73/73(100%)
Schistosoma japonicum	/	Platyhelminthes	34.5	SKCS01000148.1	1405866	1417742	11876	640/1387	818/1387	TTGTG	5	40	8	1387	unnamed protein product [Onchocerca flexuosa]	111	27/31(87%)		uncharacterized gene	PREDICTED: Ooceraea biroi uncharacterized LOC105275215 (LOC105275215), ncRNA	1504		73/73(100%)
Macrostomum lignano	/	Platyhelminthes	45.9	NIVC01001631.1	248133	256948	8815	567/1242	484/1242	ACGACTACTACGACAACGCCT	21	52	6	1242	hypothetical protein BOX15_Mlig009738g1, partial [Macrostomum lignano]	1683	414/414(100%)		hypothetical gene	PREDICTED: Polistes canadensis SH2B adapter protein 1-like (LOC106791850), transcript variant X1, mRNA	3757		31/31(100%)
Macrostomum lignano	/	Platyhelminthes	45.9	NIVC01001000.1	193246	205987	12741	1592/2128	703/2128	CACACAGGAGAAAAGCCATTTGAGTGCAAAGTGTGCGGCAAGAGATTCAGTGTCAGCAGCAGCCTTACTACACACTCCAGGCTG	84	51	4	2128	hypothetical protein BOX15_Mlig000609g2, partial [Macrostomum lignano]	230	136/138(99%)		hypothetical gene
Macrostomum lignano	/	Platyhelminthes	45.9	NIVC01001892.1	208273	211204	2931	0	333/485	GAATA	5	20	5	485	/	/	/		/
Macrostomum lignano	/	Platyhelminthes	45.9	NIVC01001124.1	274796	280698	5902	54/583	0	GCAGCAGCAGCTATCCGT	18	61	10	583	hypothetical protein BOX15_Mlig026960g1, partial [Macrostomum lignano]	236	42/42(100%)		hypothetical gene
Macrostomum lignano	/	Platyhelminthes	45.9	NIVC01004446.1	8560	45664	37104	744/1232	819/1232	GTAGTCGTAGGCGTTGTCGTA	21	52	24	1232	hypothetical protein BOX15_Mlig009738g1, partial [Macrostomum lignano]	1683	116/116(100%)		hypothetical gene	PREDICTED: Polistes canadensis SH2B adapter protein 1-like (LOC106791850), transcript variant X1, mRNA	3757		31/31(100%)
Macrostomum lignano	/	Platyhelminthes	45.9	NIVC01001010.1	55725	65882	10157	308/622	0	TCAATGAGGGTTTAGCTGGACCCCATGTCTGAAAGTATGTTTGGCAGTCGATGCTTGAAGCACCCACAGTCAATGTGAAACAT	83	46	10	622	hypothetical protein BOX15_Mlig016835g3 [Macrostomum lignano]	1184	128/130(98%)		hypothetical gene	/
Macrostomum lignano	/	Platyhelminthes	45.9	NIVC01000828.1	57242	65098	7856	161/162	0	TCAGTTCAAGTGGAACAGTCAGTCGATGGAATGGGCGTCTGTGAGATGCTGCTCACATCAGACGGGTCGGTACGCTACAAGGAAGAGCCGAAACTCGACGAGTGCTTCACATTCTCCGAGACCACATTCCTGGAAGGCGCTATCCGAGTAGAGACACTTGTGAAGGAGGCT	171	53	7	162	hypothetical protein BOX15_Mlig000934g7, partial [Macrostomum lignano]	406	54/54(100%)		hypothetical gene	/
Macrostomum lignano	/	Platyhelminthes	45.9	NIVC01001000.1	117308	130018	12710	0	0	TGCTGTCACTAACTGGTCATTGAG	24	46	5	2195	hypothetical protein BOX15_Mlig028517g1, partial [Macrostomum lignano]	388	371/373(99%)		hypothetical gene	PREDICTED: Frankliniella occidentalis gastrula zinc finger protein XlCGF57.1-like (LOC113206056), mRNA	2816		149/202(74%)
Saccoglossus kowalevskii	/	Hemichordata	38.1	NW_003108084.1	206909	258349	51440	0	54/63	TGACC	5	60	14	63	/				/	/
Saccoglossus kowalevskii	/	Hemichordata	38.1	NW_003119084.1	1512	14907	13395	1208/1249	1247/1249	AAAT	4	0	9	1249	PREDICTED: hyalin-like, partial [Saccoglossus kowalevskii]	276	68/94(72%)		protein-coding gene	PREDICTED: Saccoglossus kowalevskii uncharacterized LOC100372549 (LOC100372549), partial mRNA	8021		210/243(86%)
Saccoglossus kowalevskii	/	Hemichordata	38.1	NW_003123321.1	1	1982	1981	0(start with 1)	23/259	AAAT	4	0	6	259	/				/	/
Saccoglossus kowalevskii	/	Hemichordata	38.1	NW_003126025.1	1	22676	22675	699/1875(start with 1)	0(followed with N)	ATAA	4	0	13	1875	PREDICTED: uncharacterized protein LOC102802712, partial [Saccoglossus kowalevskii]	3209	163/259(63%)		uncharacterized gene	PREDICTED: Saccoglossus kowalevskii uncharacterized LOC102802712 (LOC102802712), partial mRNA	9630		244/244(100%)
Saccoglossus kowalevskii	/	Hemichordata	38.1	NW_003133315.1	1	209201	209200	816/937(start with 1)	611/937(followed with N)	TGCAAAGTTAT	11	27	215	937	/				/	/
Saccoglossus kowalevskii	/	Hemichordata	38.1	NW_003135827.1	4	140880	140876	0	46/104	TGAATTCATTTTGGATAAGTACGTACATAACCGACCAATCGTGGACTTTAATTCAATGTGTTGGTCAGGGTTCTGACCCTGTGTATTTTTCGGTGGGTACCGTTTAAT	108	40	46	104	/				/	/
Saccoglossus kowalevskii	/	Hemichordata	38.1	NW_003144622.1	1	88687	88686	725/883(start with 1)	785/883(followed with N)	AACAACTTTGC	11	36	87	883	PREDICTED: uncharacterized protein LOC102801605 [Saccoglossus kowalevskii]	133	18/27(67%)		uncharacterized gene	/
Saccoglossus kowalevskii	/	Hemichordata	38.1	NW_003148563.1	1	22707	22706	0(start with 1)	262/262	ACAACAGTTCATGTATTCAGGTCACATT	28	36	35	262	/				/	/
Ptychodera flava	/	Hemichordata	38.4	LD343237.1	164361	167444	3083	0	0	CTAACC	6	50	9	246	Intraflagellar transport protein 81 like protein [Trachymyrmex cornetzi]	353	18/78(23%)		protein-coding gene	/
Amphibalanus amphitrite	/	Ecdysozoa	49.6	VIIS01001245.1	108695	121282	12587	309/597	267/597	GCAAGTACCAAGTACTTTC	19	42	8	597	reverse transcriptase family protein, partial [Pseudomonas aeruginosa]	141	23/67(34%)		protein-coding gene	/
Amphibalanus amphitrite	/	Ecdysozoa	49.6	VIIS01001281.1	565601	572395	6794	267/782	319/782	ACTTGCTTGGTACTTGCCAAAGTACTTGGT	30	43	7	782	/				/	/
Amphibalanus amphitrite	/	Ecdysozoa	49.6	VIIS01001706.1	35693	95374	59681	1450/4681	4095/4681	ATCGGCTATCATATCTGTCTATCGCCAGTCGCTGGCGTCACAAAGCAATCATGTCT	56	48	6	4681	Glutamate receptor ionotropic, delta-1 [Amphibalanus amphitrite]	675	73/99(74%)		protein-coding gene	/
Amphibalanus amphitrite	/	Ecdysozoa	49.6	VIIS01001967.1	421810	425561	3751	243/494	121/494	GGGCGTCGGACT	12	75	6	494	hypothetical protein FJT64_004701 [Amphibalanus amphitrite]	205	21/22(95%)		hypothetical gene	/
Daphnia carinata	/	Ecdysozoa	40.8877	WJBH01000285.1	92398	96854	4456	108/108	109/108	GCAAATTAGCTAACTTCTGAACGGTACATCGTAGAACAATGGGACAAGTCTAGATCGACTCAGAATGTTAAAATTAGTCGGATTCCATGCATTTTAAGATTAATTTGTCAAAGATTCGTGAGTTATCGCCATTTTTCTAAGTTAATTATTAT	152	33	8	108	/				/
Eulimnadia texana	/	Ecdysozoa	39.3	NKDA01000001.1	34901252	34902847	1595	66/70	52/70	ACAG	4	50	7	70	/				/
Eulimnadia texana	/	Ecdysozoa	39.3	NKDA01000001.1	10233179	10233297	118			TTTCTAG	7	29	10	94	/				/
Eulimnadia texana	/	Ecdysozoa	39.3	NKDA01000001.1	27666641	27667594	953		124/145	ACTGATAACAC	11	36	5	145	/				/
Eulimnadia texana	/	Ecdysozoa	39.3	NKDA01000001.1	6142275	6143162	887			TGTTATCAACC	11	36	9	67	/				/
Armadillidium nasatum	/	Ecdysozoa	25.8	SEYY01000599.1	1	3850	3849	214/465(start with 1)	460/465	TAAAGATTCGGCTTCAAAAAAA	22	27	6	465	6-oxocamphor hydrolase [Armadillidium vulgare]	97	23/33(70%)		protein-coding gene	/
Armadillidium nasatum	/	Ecdysozoa	25.8	SEYY01003870.1	18532	20638	2106	0	141/142(followed with N)	AATA	4	0	6	142	/				/	/
Tigriopus kingsejongensis	/	Ecdysozoa	47.3	JABCAI010000004.1	1520107	1522467	2360	78/216	0	GTTT	4	25	9	216	/				/	/
Tigriopus kingsejongensis	/	Ecdysozoa	47.3	JABCAI010000004.1	428551	471364	42813	2355/6955	4609/6955	ATGCACACTAAAG	13	38	6	6955	Transposable element P transposase [Amphibalanus amphitrite]	1299	139/405(34%)		protein-coding gene	/
Tigriopus kingsejongensis	/	Ecdysozoa	47.3	JABCAI010000017.1	2571202	2572251	1049	26/188	43/188	AACTTG	6	33	5	188	/				/	/
Tigriopus kingsejongensis	/	Ecdysozoa	47.3	JABCAI010000023.1	1325656	1355654	29998	1725/5259	1297/5259	CTGG	4	75	6	5259	hypothetical protein B9Z19DRAFT_1002997, partial [Tuber borchii]	111	35/45(78%)		hypothetical gene	PREDICTED: Drosophila albomicans headcase protein (LOC117576832), transcript variant X3, mRNA	2268		37/39(95%)
Tigriopus kingsejongensis	/	Ecdysozoa	47.3	JABCAI010000023.1	1327381	1355654	28273	179/5367	1079/5367	AATGGGCTT	9	44	6	5367	hypothetical protein B9Z19DRAFT_1002997, partial [Tuber borchii]	111	35/45(78%)		hypothetical gene	PREDICTED: Drosophila albomicans headcase protein (LOC117576832), transcript variant X3, mRNA	2268		37/39(95%)
Tigriopus kingsejongensis	/	Ecdysozoa	47.3	JABCAI010000023.1	1325656	1354572	28916	1020/5337	933/5337	TCCCATGCTA	10	50	6	5337	DYH9 protein [Hylia prasina]	3365	21/47(45%)		protein-coding gene	PREDICTED: Drosophila albomicans headcase protein (LOC117576832), transcript variant X3, mRNA	2268		37/39(95%)
Tigriopus kingsejongensis	/	Ecdysozoa	47.3	JABCAI010000028.1	2564756	2617493	52737	4673/10279	5591/10279	GAAACTCGTCC	11	55	5	10279	hypothetical protein TCAL_06638 [Tigriopus californicus]	112	41/46(89%)		hypothetical gene	PREDICTED: Papio anubis CD207 molecule (CD207), mRNA	3396		38/40(95%)
Tigriopus kingsejongensis	/	Ecdysozoa	47.3	JABCAI010000035.1	453975	491433	37458	219/1761	798/1761	CCATCCC	7	71	19	1761	hypothetical protein LOTGIDRAFT_161978 [Lottia gigantea]	163	21/25(84%)		hypothetical gene	PREDICTED: Anneissia japonica uncharacterized LOC117115823 (LOC117115823), ncRNA	499		74/78(95%)
Tigriopus kingsejongensis	/	Ecdysozoa	47.3	JABCAI010000035.1	453972	491433	37461	0	1072/1729	TGCCTGGTGGT	11	64	21	1729	hypothetical protein LOTGIDRAFT_161978 [Lottia gigantea]	163	21/25(84%)		hypothetical gene	PREDICTED: Anneissia japonica uncharacterized LOC117115823 (LOC117115823), ncRNA	499		74/78(95%)
Tigriopus kingsejongensis	/	Ecdysozoa	47.3	JABCAI010000068.1	531224	572122	40898	1510/5618	2460/5591	CGCTGACCTCAT	12	58	7	5618	hypothetical protein TCAL_01359 [Tigriopus californicus]	633	50/110(45%)		hypothetical gene	/
Tigriopus kingsejongensis	/	Ecdysozoa	47.3	JABCAI010000068.1	3923	30563	26640	3028/5056	2003/5056	GCCATCCCCACTCCGAGATGCAAGATGCAA	29	59	5	5056	hypothetical protein TCAL_14459 [Tigriopus californicus]	149	51/123(41%)		ncRNA	PREDICTED: Eurytemora affinis U2 spliceosomal RNA (LOC111706656), ncRNA	192		176/192(92%)
Tigriopus kingsejongensis	/	Ecdysozoa	47.3	JABCAI010000374.1	4910	99406	94496	3355/10326	7324/10326	GGTTA	5	40	9	10326	hypothetical protein GLYMA_13G016400 [Glycine max]	873	110/206(53%)		rRNA	PREDICTED: Nymphaea colorata 18S ribosomal RNA (LOC116267957), rRNA	1808		1653/1822(91%)
Tigriopus kingsejongensis	/	Ecdysozoa	47.3	JABCAI010000890.1	6155	31709	25554	1023/3291	0(followed with N)	CAAACAGACAGAGTTGC	17	53	6	3291	hypothetical protein EGW08_014760 [Elysia chlorotica]	1196	322/723(45%)		hypothetical gene	/

## Sheet: Table S5
Table S5. High-speed rail model with SRS 2-3 bp
Species	Common name	Group	Genome_GC	Chr	Start Position	End Position	Sequence Range(bp)	Head	Tail	Short repetitive Sequence	Length(bp)	GC(%)	Unit	Unit length (bp)	Gene name	Length (aa)	Identities	Positives	gene category	blastn	Length (aa)	Identities	Gaps	Score
Mus musculus	house mouse	Mammal	42.4891	NC_000068.7	10473635	10495431	21796	0	2397/4507	AT	2	0	9	4507	/				microRNA	Mus musculus microRNA 669j (Mir669j), microRNA	121	118/120(98%)	0/120(0%)	211 bits(114)
Mus musculus	house mouse	Mammal	42.4891	NC_000068.7	89205914	89246310	40396	4530/7970	2769/7970	TG	2	50	5	7971	Retron-type reverse transcriptase [Chlamydia trachomatis]	368	255/305(84%)	270/305(88%)	protein-coding gene	PREDICTED: Mus musculus predicted gene, 41461 (Gm41461), ncRNA	24216	1271/1388(92%)	7/1388(0%)	1908 bits(1033)
Mus musculus	house mouse	Mammal	42.4891	NC_000070.6	73603523	73698104	94581	14962/15052	14818/15052	CA	2	50	5	15080	RecName: Full=LINE-1 retrotransposable element ORF2 protein; Short=ORF2p; AltName: Full=Long interspersed element-1; Short=L1; AltName: Full=Retrovirus-related Pol polyprotein LINE-1; Includes: RecName: Full=Reverse transcriptase; Includes: RecName: Full=Endonuclease [Mus musculus]	1281	359/432(83%)	384/432(88%)	retrotransposon	PREDICTED: Mus musculus zinc finger protein 369 (Zfp369), transcript variant X2, mRNA	10746	4736/5537(86%)	163/5537(2%)	5637 bits(3052)
Mus musculus	house mouse	Mammal	42.4891	NC_000070.6	57964668	57965258	590	22/57	21/57	GT	2	50	5	55	/				/	/
Mus musculus	house mouse	Mammal	42.4891	NC_000070.6	73868752	73931447	62695	11772/14781	6463/14781	TG	2	50	4	14795	ORF2 [Mus musculus domesticus]	1300	436/502(87%)	459/502(91%)	protein-coding gene	PREDICTED: Mus musculus uncharacterized LOC115490394 (LOC115490394), ncRNA	8150	3977/4406(90%)	46/4406(1%)	5718 bits(3096)
Mus musculus	house mouse	Mammal	42.4891	NC_000072.6	125390307	125403651	13344	2375/2606	346/2606	AG	2	50	5	2590	mCG145843, partial [Mus musculus]	109	57/65(88%)	59/65(90%)	protein-coding gene	PREDICTED: Mus musculus predicted gene, 46060 (Gm46060), ncRNA	9854	368/402(92%)	8/402(1%)	547 bits(296)
Mus musculus	house mouse	Mammal	42.4891	NC_000072.6	114488985	114638489	149504	334/2375	791/2375	CA	2	50	59	2342	unnamed protein product, partial [Wuchereria bancrofti]	285	73/76(96%)	73/76(96%)	uncharacterized gene	/
Mus musculus	house mouse	Mammal	42.4891	NC_000072.6	47651483	47757991	106508	1827/4210	2000/4210	GT	2	50	12	5208	proline-rich protein 36-like [Mus musculus]	266	266/288(92%)	266/288(92%)	protein-coding gene	PREDICTED: Mus musculus uncharacterized LOC115490350 (LOC115490350), transcript variant X2, ncRNA	5748	2175/2211(98%)	29/2211(1%)	3856 bits(2088)
Mus musculus	house mouse	Mammal	42.4891	NC_000072.6	114488985	114638466	149481	493/2280	557/2267	TC	2	50	58	2278	unnamed protein product, partial [Wuchereria bancrofti]	285	49/50(98%)	50/50(100%)	uncharacterized gene	/
Mus musculus	house mouse	Mammal	42.4891	NC_000072.6	47651483	47681039	29556	4024/4270	1165/4268(followed with N)	TCC	3	67	8	4268	Uncharacterised protein [Chlamydia abortus]	150	149/150(99%)	150/150(100%)	uncharacterized gene	PREDICTED: Mus musculus uncharacterized LOC115490350 (LOC115490350), transcript variant X2, ncRNA	5748	2052/2104(98%)	40/2104(1%)	3561 bits(1928)
Mus musculus	house mouse	Mammal	42.4891	NC_000073.6	50939894	50992679	52785	7420/8670	1333/8670	AC	2	50	6	8668	mCG1025416 [Mus musculus]	788	786/788(99%)	787/788(99%)	protein-coding gene	PREDICTED: Mastomys coucha RB binding protein 6, ubiquitin ligase (Rbbp6), transcript variant X2, mRNA	6725	2056/2299(89%)	12/2299(0%)	2889 bits(1564)
Mus musculus	house mouse	Mammal	42.4891	NC_000073.6	15128893	15271741	142848	9525/11291	8839/11291	GA	2	50	12	11295	pORF2 [Mus musculus domesticus]	1281	159/241(66%)	183/241(75%)	protein-coding gene	PREDICTED: Mus musculus uncharacterized LOC115490394 (LOC115490394), ncRNA	8150	1442/1577(91%)	13/1577(0%)	2152 bits(1165)
Mus musculus	house mouse	Mammal	42.4891	NC_000073.6	59671850	59905867	234017	215/2481	2434/2481	GT	2	50	54	2479	Uncharacterised protein [Chlamydia abortus]	135	73/81(90%)	74/81(91%)	uncharacterized gene	Mus musculus small nucleolar RNA host gene 14 (Snhg14), long non-coding RNA	24206	150/150(100%)	0/150(0%)	278 bits(150)
Mus musculus	house mouse	Mammal	42.4891	NC_000073.6	50939894	50992679	52785	7356/8711	1418/8711	TC	2	50	5	8709	mCG1025416 [Mus musculus]	788	786/788(99%)	787/788(99%)	protein-coding gene	PREDICTED: Mastomys coucha RB binding protein 6, ubiquitin ligase (Rbbp6), transcript variant X2, mRNA	6725	2056/2299(89%)	12/2299(0%)	2889 bits(1564)
Mus musculus	house mouse	Mammal	42.4891	NC_000074.6	83228446	83231631	3185	60/90	74/90	AC	2	50	21	88	rod shape-determining protein MreD [Treponema vincentii]	166	14/22(64%)	17/22(77%)	protein-coding gene	PREDICTED: Mus musculus predicted gene, 42027 (Gm42027), transcript variant X3, ncRNA	6825	90/90(100%)	0/90(0%)	167 bits(90)
Mus musculus	house mouse	Mammal	42.4891	NC_000074.6	55111163	55123712	12549	527/3239	2007/3237(followed with N)	AG	2	50	4	3237	elongin-A3-like [Mus musculus]	506	490/506(97%)	497/506(98%)	protein-coding gene	PREDICTED: Mus musculus putative elongin-A3 member C (LOC115486930), mRNA	3291	3083/3134(98%)	9/3134(0%)	5496 bits(2976)
Mus musculus	house mouse	Mammal	42.4891	NC_000074.6	55345713	55392981	47268	2931/3255(start with N)	2704/3255	AG	2	50	11	3253	predicted gene, 51573 [Mus musculus]	506	498/506(98%)	501/506(99%)	protein-coding gene	PREDICTED: Mus musculus uncharacterized LOC115486931 (LOC115486931), mRNA	3099	3076/3102(99%)	3/3102(0%)	5581 bits(3022)
Mus musculus	house mouse	Mammal	42.4891	NC_000074.6	123537288	123624538	87250	1070/1636	1257/1626	TC	2	50	51	1620	Uncharacterised protein [Chlamydia abortus]	175	111/132(84%)	112/132(84%)	uncharacterized gene	PREDICTED: Sus scrofa basic proline-rich protein-like (LOC110256817), mRNA	1894	152/163(93%)	5/163(3%)	235 bits(127)
Mus musculus	house mouse	Mammal	42.4891	NC_000074.6	55479173	55514233	35060	1155/3236	0	TG	2	50	12	3234	elongin-A3 member D-like [Mus musculus]	506	492/506(97%)	494/506(97%)	protein-coding gene	PREDICTED: Mus musculus putative elongin-A3 member C (LOC115486930), mRNA	3291	2988/3157(95%)	38/3157(1%)	4859 bits(2631)
Mus musculus	house mouse	Mammal	42.4891	NC_000076.6	100324870	100371082	46212	1213/4997	3756/4997	GCA	3	67	8	4989	uncharacterized protein LOC100043247 [Mus musculus]	289	199/199(100%)	199/199(100%)	uncharacterized gene	Mus musculus predicted gene 4301 (Gm4301), mRNA	914	666/666(100%)	0/666(0%)	1230 bits(666)
Mus musculus	house mouse	Mammal	42.4891	NC_000079.6	24104738	24105120	382	53/53	0	CA	2	50	4	51	/				/	/
Mus musculus	house mouse	Mammal	42.4891	NC_000082.6	50030428	50030787	359	46/54	0	AC	2	50	4	52	/				/	/
Mus musculus	house mouse	Mammal	42.4891	NC_000082.6	11701866	11702356	490	0	0	GT	2	50	4	79	/				/	/
Mus musculus	house mouse	Mammal	42.4891	NC_000083.6	23405709	32407887	9002178	0	62/70	GT	2	50	13	68	/				/	/
Mus musculus	house mouse	Mammal	42.4891	NC_000085.6	5205107	5205599	492	0	0	GT	2	50	5	51	/				/	/
Mus musculus	house mouse	Mammal	42.4891	NC_000086.7	83491976	83518212	26236	703/3363	2228/3363	AG	2	50	6	3361	/				/	/
Mus musculus	house mouse	Mammal	42.4891	NC_000087.7	2541791	2544132	2341	0	0	GT	2	50	5	459	/				/	/
Mus musculus	house mouse	Mammal	42.4891	NT_187023.1	693902	694769	867	0	0	CA	2	50	4	239	mCG144827, partial [Mus musculus]	187	47/80(59%)	56/80(70%)	protein-coding gene	Mus musculus DTW domain containing 2 (Dtwd2), transcript variant 2, mRNA	2857	187/196(95%)	2/196(1%)	311 bits(168)
Rattus norvegicus	Norway rat	Mammal	42.3423	NC_005100.4	215904729	215943239	38510	3445/3837	3841/3837	CT	2	50	3	3837	rCG48219 [Rattus norvegicus]	40	37/40(93%)	38/40(95%)	ncRNA	PREDICTED: Rattus norvegicus uncharacterized LOC102549619 (LOC102549619), transcript variant X15, ncRNA	2466	1845/1992(93%)	40/1992(2%)	2908 bits(3224)
Rattus norvegicus	Norway rat	Mammal	42.3423	NC_005101.4	156324308	156335042	10734	0	1872/2087	AC	2	50	6	2041	unnamed protein product [Mus musculus]	254	78/80(98%)	80/80(100%)	protein-coding gene	PREDICTED: Rattus norvegicus coiled-coil domain-containing protein 89-like (LOC100911776), mRNA	3612	1216/1216(100%)	0/1216(0%)	2194 bits(2432)
Rattus norvegicus	Norway rat	Mammal	42.3423	NC_005101.4	160005007	160006522	1515	0	0	GT	2	50	5	304	/				/
Rattus norvegicus	Norway rat	Mammal	42.3423	NC_005103.4	72364555	72365671	1116	0	0	CA	2	50	8	67	/				/
Rattus norvegicus	Norway rat	Mammal	42.3423	NC_005103.4	148049699	148050250	551	0	0	GT	2	50	4	91	/				/
Rattus norvegicus	Norway rat	Mammal	42.3423	NC_005106.4	73888238	73388735	499503	62/60	0	AC	2	50	4	60	/				/	/
Rattus norvegicus	Norway rat	Mammal	42.3423	NC_005107.4	126347505	126348183	678	0	0	CA	2	50	7	60	/				/	/
Rattus norvegicus	Norway rat	Mammal	42.3423	NC_005107.4	84996086	84996791	705	48/69	0	GT	2	50	6	69	/				/	/
Rattus norvegicus	Norway rat	Mammal	42.3423	NC_005112.4	90986141	90986593	452	0	0	TG	2	50	4	68	/				/	/
Rattus norvegicus	Norway rat	Mammal	42.3423	NC_005116.4	7009997	7010486	489	0	0	TG	2	50	4	78	/				/	/
Rattus norvegicus	Norway rat	Mammal	42.3423	NW_007906412.1	5810108	6152518	342410			AG	2	50	5	85607	/				/	/
Rattus norvegicus	Norway rat	Mammal	42.3423	NW_007906434.1	4297908	4328736	30828	6647/6665	3929/6665	AAT	3	0	4	6665	somatotropin intron-related protein RDE.25 - rat (fragment) [Rattus norvegicus]	39	20/36(56%)	29/36(80%)	ncRNA	somatotropin intron-related protein RDE.25 - rat (fragment) [Rattus norvegicus]	1093	302/303(99%)	0/303(0%)	543 bits(601)
Peromyscus polionotus	oldfield mouse	Mammal	42.9297	CM010903.1	86254789	86255241	452	0	0	AC	2	50	4	81	/				/	/
Pongo abelii	Sumatran orangutan	Mammal	41.1801	NW_019937293.1	2830338	2831325	987	5/92	96/92	GT	2	50	6	92	/				/	/
Pongo abelii	Sumatran orangutan	Mammal	41.1801	NW_019938495.1	1	27203	27202	(start with 1)	(followed with N)	CA	2	50	14	1695	protein FAM27D1-like [Pan troglodytes]	219	92/135(68%)	96/135(71%)	protein-coding gene	/
Pongo abelii	Sumatran orangutan	Mammal	41.1801	NW_019939465.1	1	14680	14679	(start with 1)	(followed with N)	TTA	3	0	5	2746	LINE-1 reverse transcriptase -like protein [Trichinella sp. T6]	1275	477/493(97%)	484/493(98%)	protein-coding gene
Pongo abelii	Sumatran orangutan	Mammal	41.1801	NW_019940015.1	1	17079	17078	(start with 1)	(followed with N)	ATA	3	0	6	2745	LINE-1 reverse transcriptase -like protein [Trichinella sp. T6]	1275	476/493(97%)	484/493(98%)	protein-coding gene	Homo sapiens mab-21 like 3 (MAB21L3), mRNA	6376	2632/2751(96%)	10/2751(0%)	4412 bits(2389)
Pongo abelii	Sumatran orangutan	Mammal	41.1801	NW_019941100.1	1	28443	28442	(start with 1)	(followed with N)	AC	2	50	12	2376	LOW QUALITY PROTEIN: protein FAM27D1-like [Pan troglodytes]	292	52/69(75%)	55/69(79%)	protein-coding gene	/
Pseudonaja textilis	/	Mammal	40.1	NW_020769372.1	301199	302135	936	79/105	0	CTC	3	66.7	7	105	Histone-lysine N-methyltransferase, H3 lysine-79 specific, partial [Ophiophagus hannah]	471	16/26(62%)	22/26(84%)	protein-coding gene	/
Pseudonaja textilis	/	Mammal	40.1	NW_020769389.1	1704379	1705276	897	0	36/91	TCC	3	66.7	7	91	/				ncRNA	PREDICTED: Notechis scutatus uncharacterized LOC113417345 (LOC113417345), ncRNA	140	34/36(94%)	0/36(0%)	56.5 bits(30)
Homo sapiens	Human	Mammal	40.9	NC_000001.11	145293574	145393494	99920	2201/4700	0	AC	2	50	23	4696	novel protein, partial [Homo sapiens]	3806	70/70(100%)	70/70(100%)	protein-coding gene	Homo sapiens NBPF member 10 (NBPF10), transcript variant 1, mRNA	13030	178/178(100%)	0/178(0%)	329 bits(178)
Homo sapiens	Human	Mammal	40.9	NC_000001.11	146064555	146154059	89504	0	0	AC	2	50	15	4675	AG4, partial [Homo sapiens]	300	58/58(100%)	58/58(100%)	protein-coding gene	Homo sapiens NBPF member 10 (NBPF10), transcript variant 1, mRNA	13030	178/178(100%)	0/178(0%)	330 bits(178)
Homo sapiens	Human	Mammal	40.9	NC_000001.11	148526904	148604991	78087	0	0	AC	2	50	13	4675	novel protein, partial [Homo sapiens]	3806	70/70(100%)	70/70(100%)	protein-coding gene	Homo sapiens NBPF member 10 (NBPF10), transcript variant 1, mRNA	13030	178/178(100%)	0/178(0%)	329 bits(178)
Homo sapiens	Human	Mammal	40.9	NC_000001.11	149489338	149554890	65552	1959/4709	3741/4709	TC	2	50	14	4715	AG11, partial [Homo sapiens]	553	58/58(100%)	58/58(100%)	protein-coding gene	Homo sapiens NBPF member 19 (NBPF19), mRNA	13190	178/178(100%)	0/178(0%)	329 bits(178)
Homo sapiens	Human	Mammal	40.9	NC_000001.11	149466247	149556507	90260	0	0	TG	2	50	18	4708	AG11, partial [Homo sapiens]	553	58/58(100%)	58/58(100%)	protein-coding gene	Homo sapiens NBPF member 19 (NBPF19), mRNA	13190	178/178(100%)	0/178(0%)	330 bits(178)
Homo sapiens	Human	Mammal	40.9	NC_000003.12	196316891	196317500	609	69/69	51/69	GT	2	50	6	69	/				ncRNA	PREDICTED: Homo sapiens uncharacterized LOC107986031 (LOC107986031), ncRNA	1165	68/69(99%)	0/69(0%)	122 bits(66)
Homo sapiens	Human	Mammal	40.9	NC_000004.12	190065229	190093263	28034	2382/3227	2523/3227	CCA	3	66.7	8	3227	DUX4 [Homo sapiens]	633	454/455(99%)	455/455(100%)	protein-coding gene	Homo sapiens double homeobox 4 (DUX4), transcript variant 1, mRNA	1710	1507/1511(99%)	0/1511(0%)	2769 bits(1499)
Homo sapiens	Human	Mammal	40.9	NC_000004.12	49281729	49309027	27299	3128/6102	2618/6102	GT	2	50	5	6102	hCG1775451, partial [Homo sapiens]	134	16/18(89%)	17/18(94%)	protein-coding gene	PREDICTED: Homo sapiens zinc finger protein 195-like (LOC112268317), misc_RNA	2427	1062/1113(95%)	7/1113(0%)	1766 bits(956)
Homo sapiens	Human	Mammal	40.9	NC_000005.10	177978803	177980639	1837	0	0	GT	2	50	28	43	/				/	/
Homo sapiens	Human	Mammal	40.9	NC_000006.12	160609763	160648545	38783	0	5430/5489	GT	2	50	7	5489	apolipoprotein(a) precursor [Homo sapiens]	2040	55/60(92%)	57/60(95%)	protein-coding gene	Homo sapiens lipoprotein(a) (LPA), mRNA	6431	182/182(100%)	0/182(0%)	337 bits(182)
Homo sapiens	Human	Mammal	40.9	NC_000007.14	73008024	73113791	105768	780/27886	21509/27886	AAT	3	0	4	28078	putative speedy protein E11 isoform X1 [Homo sapiens]	314	149/149(100%)	149/149(100%)	protein-coding gene	PREDICTED: Homo sapiens speedy/RINGO cell cycle regulator family member E11 (SPDYE11), transcript variant X1, mRNA	2665	1610/1610(100%)	0/1610(0%)	2974 bits(1610)
Homo sapiens	Human	Mammal	40.9	NC_000009.12	113059245	113090806	31562	628/5404	4953/5404	AC	2	50	6	5404	hCG2038997, partial [Homo sapiens]	78	14/23(61%)	19/23(82%)	protein-coding gene	PREDICTED: Homo sapiens coiled-coil domain containing 81 (CCDC81), transcript variant X3, mRNA	3481	130/149(87%)	4/149(2%)	167 bits(90)
Homo sapiens	Human	Mammal	40.9	NC_000010.11	133664430	133685491	21062	2376/3229	2088/3229	CCA	3	66.7	6	3229	DUX4 [Homo sapiens]	422	391/391(100%)	391/391(100%)	protein-coding gene	Homo sapiens double homeobox 4 (DUX4), transcript variant 1, mRNA	1710	1499/1511(99%)	6/1511(0%)	2719 bits(1472)
Homo sapiens	Human	Mammal	40.9	NC_000010.11	133740467	133759522	19056	2518/3229	2088/3229	CCA	3	66.7	6	3229	DUX4 [Homo sapiens]	633	438/455(96%)	439/455(96%)	protein-coding gene	Homo sapiens double homeobox 4 (DUX4), transcript variant 1, mRNA	1710	1499/1511(99%)	6/1511(0%)	2719 bits(1472)
Homo sapiens	Human	Mammal	40.9	NC_000019.10	8740451	8787189	46739	5254/7427	0	GT	2	50	7	7419	hypothetical protein [Homo sapiens]	190	31/39(79%)	33/39(84%)	hypothetical gene	Homo sapiens zinc finger and SCAN domain containing 22 (ZSCAN22), transcript variant 2, mRNA	4638	262/303(86%)	6/303(1%)	327 bits(177)
Homo sapiens	Human	Mammal	40.9	NC_000019.10	37267425	37303938	36514	2442/2472	0	CA	2	50	13	2475	Unknown (protein for IMAGE:4345791), partial [Homo sapiens]	89	80/89(90%)	82/89(92%)	uncharacterized gene	PREDICTED: Homo sapiens uncharacterized LOC107987072 (LOC107987072), ncRNA	1105	268/281(95%)	0/281(0%)	448 bits(242)
Homo sapiens	Human	Mammal	40.9	NC_000019.10	37268624	37303858	35235	2344/2475	2495/2475	GA	2	50	13	2475	Unknown (protein for IMAGE:4345791), partial [Homo sapiens]	89	80/89(90%)	82/89(92%)	uncharacterized gene	PREDICTED: Homo sapiens uncharacterized LOC107987072 (LOC107987072), ncRNA	1109	268/281(95%)	0/281(0%)	448 bits(242)
Homo sapiens	Human	Mammal	40.9	NC_000019.10	36267081	36309981	42901	0	2432/2480	GT	2	50	17	2480	hCG1820370 [Homo sapiens]	174	81/92(88%)	84/92(91%)	protein-coding gene	PREDICTED: Homo sapiens uncharacterized LOC107987072 (LOC107987072), ncRNA	1105	269/281(96%)	0/281(0%)	453 bits(245)
Homo sapiens	Human	Mammal	40.9	NC_000019.10	36267126	36309981	42856	0	1334/2460	TC	2	50	17	2462	hCG1820370 [Homo sapiens]	174	81/92(88%)	84/92(91%)	protein-coding gene	PREDICTED: Homo sapiens uncharacterized LOC107987072 (LOC107987072), ncRNA	1105	269/281(96%)	0/281(0%)	453 bits(245)
Homo sapiens	Human	Mammal	40.9	NC_000021.9	9810824	9839019	28196	0	0	AC	2	50	21	1379	novel protein [Homo sapiens]	215	71/86(83%)	76/86(88%)	protein-coding gene	PREDICTED: Homo sapiens family with sequence similarity 27 member E4 (FAM27E4), transcript variant X2, ncRNA	833	335/358(94%)	1/358(0%)	532 bits(288)
Homo sapiens	Human	Mammal	40.9	NC_000023.11	135759690	135889735	130046	2364/17219	9127/17219	AC	2	50	8	17219	putative p150 [Homo sapiens]	1275	196/214(92%)	204/214(95%)	protein-coding gene	Homo sapiens family with sequence similarity 241 member A (FAM241A), mRNA	8844	1412/1500(94%)	3/1500(0%)	2279 bits(1234)
Homo sapiens	Human	Mammal	40.9	NC_000023.11	1141893	1144117	2225	0	0	AC	2	50	13	298	granulocyte-macrophage colony-stimulating factor receptor subunit alpha isoform f precursor [Homo sapiens]	434	29/40(73%)	30/40(75%)	protein-coding gene	Homo sapiens CASP8 and FADD like apoptosis regulator (CFLAR), transcript variant 15, mRNA	14341	30/30(100%)	0/30(0%)	56.5 bits(30)
Homo sapiens	Human	Mammal	40.9	NC_000023.11	49305555	49347816	42262	0	4763/9478	GT	2	50	4	9478	G antigen 4 [Homo sapiens]	117	43/43(100%)	43/43(100%)	protein-coding gene	Homo sapiens ATP binding cassette subfamily C member 9 (ABCC9), transcript variant 4, mRNA	8728	541/571(95%)	4/571(0%)	885 bits(479)
Homo sapiens	Human	Mammal	40.9	NC_000023.11	49528395	49605061	76667	5629/9506	4131/9506	GT	2	50	8	9499	putative p150 [Homo sapiens]	1275	104/111(94%)	106/111(95%)	protein-coding gene	Homo sapiens ATP binding cassette subfamily C member 9 (ABCC9), transcript variant 4, mRNA	8728	538/569(95%)	3/569(0%)	876 bits(474)
Gorilla gorilla	western gorilla	Mammal	40.7803	CM017851.1	129530767	129546558	15791	405/2394	404/2394	TC	2	50	7	2394	hypothetical protein POVWA1_085650 [Plasmodium ovale wallikeri]	299	164/275(60%)	175/275(63%)	hypothetical gene	PREDICTED: Pan troglodytes uncharacterized LOC107969739 (LOC107969739), transcript variant X6, mRNA	4212	2115/2248(94%)	37/2248(1%)	3367 bits(3733)
Gorilla gorilla	western gorilla	Mammal	40.7803	CM017853.1	158489161	158569262	80101	0	0	TG	2	50	16	5494	PREDICTED: apolipoprotein(a)-like isoform X4 [Cercocebus atys]	241	86/111(77%)	93/111(83%)	protein-coding gene	PREDICTED: Macaca nemestrina plasminogen (LOC105487507), mRNA	2552	1344/1745(77%)	37/1745(2%)	1287 bits(1427)
Gorilla gorilla	western gorilla	Mammal	40.7803	SRLZ01000068.1	12123	37625	25502	0	0	CA	2	50	5	6311	uncharacterized protein LOC117978215, partial [Pan paniscus]	545	254/450(56%)	277/450(61%)	uncharacterized gene	PREDICTED: Pan paniscus uncharacterized LOC117978215 (LOC117978215), partial mRNA	3334	2755/2948(93%)	44/2948(1%)	4383 bits(4860)
Gorilla gorilla	western gorilla	Mammal	40.7803	SRLZ01001541.1	1	86604	86603	7722/7877(start with 1)	0	TG	2	50	11	7877	/				ncRNA	PREDICTED: Callithrix jacchus uncharacterized LOC103793410 (LOC103793410), transcript variant X3, ncRNA	3458	150/207(72%)	22/207(10%)	92.4 bits(101)
Gorilla gorilla	western gorilla	Mammal	40.7803	SRLZ01004288.1	7787	20572	12785			GA	2	50	5	2443	hypothetical protein POVWA2_064460 [Plasmodium ovale wallikeri]	382	276/290(95%)	278/290(95%)	hypothetical gene	PREDICTED: Pan troglodytes uncharacterized LOC107969739 (LOC107969739), transcript variant X6, mRNA	4212	2152/2256(95%)	18/2256(0%)	3580 bits(3970)
Macaca mulatta	Rhesus monkey	Mammal	41.0424	NC_027899.1	611690	613660	1970	0	0	ATT	3	0	5	284	hypothetical protein EGK_14950, partial [Macaca mulatta]	97	75/94(80%)	79/94(84%)	hypothetical gene	Homo sapiens RNA binding motif single stranded interacting protein 2 (RBMS2), mRNA	8488	250/281(89%)	1/281(0%)	346 bits(187)
Macaca mulatta	Rhesus monkey	Mammal	41.0424	NC_027909.1	78428492	78428846	354	24/67	0	TG	2	50	4	67	/				/	/
Macaca mulatta	Rhesus monkey	Mammal	41.0424	NW_014836812.1	1	11140	11139	(start with 1)	(followed with N)	TG	2	50	4	2494	uncharacterized protein LOC116274540 [Papio anubis]	239	230/239(96%)	233/239(97%)	uncharacterized gene	/
Pan troglodytes	chimpanzee	Mammal	40.8082	NC_036889.1	37265235	37342663	77428	2175/11704	3371/11704	TG	2	50	6	11709	uncharacterized protein LINC01638 [Gorilla gorilla gorilla]	128	55/84(65%)	65/84(77%)	uncharacterized gene	PREDICTED: Papio anubis ankyrin repeat domain-containing protein 30A-like (LOC116272676), mRNA	3681	1735/2005(87%)	41/2005(2%)	2169 bits(1174)
Pan troglodytes	chimpanzee	Mammal	40.8082	NC_036891.1	10564369	10653333	88964	5521/15378	11414/15378	AT	2	0	6	15376	LOW QUALITY PROTEIN: NKG2-C type II integral membrane protein [Pan troglodytes]	230	98/98(100%)	98/98(100%)	protein-coding gene	PREDICTED: Pan troglodytes NKG2-C type II integral membrane protein (LOC107973221), transcript variant X2, mRNA	2658	1664/1677(99%)	4/1677(0%)	3022 bits(1636)
Pan troglodytes	chimpanzee	Mammal	40.8082	NC_036899.1	26409991	26425661	15670	1423/1563	1105/1563	TG	2	50	8	1561	uncharacterized protein LOC112207386 [Pan troglodytes]	326	152/260(58%)	172/260(66%)	uncharacterized gene	PREDICTED: Pan troglodytes protein FAM182B (LOC101056735), transcript variant X1, mRNA	7883	1281/1469(87%)	28/1469(1%)	1646 bits(891)
Pan troglodytes	chimpanzee	Mammal	40.8082	NC_036902.1	56411907	56460842	48935	3533/5024	4419/5024	TTC	3	33	9	5022	uncharacterized protein LOC115898669 [Rhinopithecus roxellana]	158	118/187(63%)	123/187(65%)	uncharacterized gene	PREDICTED: Rhinopithecus roxellana uncharacterized LOC115898670 (LOC115898670), mRNA	1835	1154/1282(90%)	18/1282(1%)	1642 bits(889)
Pan troglodytes	chimpanzee	Mammal	40.8082	NW_019932909.1	1	39270	39269	669/1291(start with 1)	812/1291	TG	2	50	27	1282	uncharacterized protein LOC107976080 [Pan troglodytes]	227	151/186(81%)	157/186(84%)	uncharacterized gene	PREDICTED: Pan troglodytes uncharacterized LOC112207386 (LOC112207386), mRNA	4072	1181/1287(92%)	18/1287(1%)	1773 bits(960)
Pan troglodytes	chimpanzee	Mammal	40.8082	NW_019933345.1	64900	100148	35248	2325/6199	2219/6199	CA	2	50	5	6197	DNA-directed RNA polymerase II subunit RPB1 [Macaca nemestrina]	881	238/373(64%)	254/373(68%)	protein-coding gene	PREDICTED: Pan troglodytes uncharacterized LOC112207525 (LOC112207525), mRNA	2411	2360/2432(97%)	37/2432(1%)	4058 bits(2197)
Pan troglodytes	chimpanzee	Mammal	40.8082	NW_019933912.1	42338	50730	8392	0	229/1367	AC	2	50	6	1375	uncharacterized protein LOC107976080 [Pan troglodytes]	227	101/115(88%)	105/115(91%)	uncharacterized gene	PREDICTED: Pan troglodytes uncharacterized LOC112207386 (LOC112207386), mRNA	4072	1283/1379(93%)	13/1379(0%)	2002 bits(1084)
Pan troglodytes	chimpanzee	Mammal	40.8082	NW_019937192.1	964762	975989	11227	1969/2332	1082/2332	TG	2	50	4	2330	PIR Superfamily Protein [Plasmodium ovale wallikeri]	455	65/80(81%)	71/80(88%)	protein-coding gene	PREDICTED: Pan paniscus zinc finger protein 850-like (LOC103784143), transcript variant X5, misc_RNA	3956	1442/1726(84%)	55/1726(3%)	1563 bits(846)
Papio anubis	olive baboon	Mammal	40.9646	NW_018773767.1	1	10365	10364	1160/2480(start with 1)	1087/2480(followed with NA)	AC	2	50	4	2480	uncharacterized protein LOC116274540 [Papio anubis]	239	203/233(87%)	213/233(91%)	uncharacterized gene	PREDICTED: Papio anubis uncharacterized LOC116274540 (LOC116274540), mRNA	2473	2298/2323(99%)	13/2323(0%)	4139 bits(2241)
Papio anubis	olive baboon	Mammal	40.9646	NW_018815142.1	1	9172	9171	1512/2194(start with 1)	522/2194(followed with NA)	TG	2	50	4	2194	uncharacterized protein LOC117087727 isoform X2 [Trachypithecus francoisi]	209	154/190(81%)	165/190(86%)	uncharacterized gene	PREDICTED: Trachypithecus francoisi uncharacterized LOC117087727 (LOC117087727), transcript variant X3, mRNA	1317	1124/1230(91%)	2/1230(0%)	1683 bits(911)
Drosophila melanogaster	fruit fly	Ecdysozoa	42.0751	NC_004354.4	23109653	23150830	41177	3829/5228	1388/5228	TAA	3	0	7	5228	RecName: Full=Nucleic-acid-binding protein from transposon X-element [Drosophila melanogaster]	501	165/196(84%)	179/196(91%)	transposon	PREDICTED: Drosophila sechellia uncharacterized LOC116802411 (LOC116802411), transcript variant X2, ncRNA	1152	134/147(91%)	0/147(0%)
Drosophila melanogaster	fruit fly	Ecdysozoa	42.0751	NT_033777.3	1763612	1798208	34596	5577/6122	4520/6122	AAA	3	0	5	6122	PREDICTED: uncharacterized protein LOC108975215 [Bactrocera latifrons]	233	141/227(62%)	170/227(74%)	uncharacterized gene	Drosophila melanogaster long non-coding RNA:CR46483 (lncRNA:CR46483), lncRNA	18196	317/360(88%)	11/360(3%)
Drosophila melanogaster	fruit fly	Ecdysozoa	42.0751	NT_033779.5	21499848	21543689	43841	4060/5007	2578/5007	CT	2	50	9	5008	predicted protein, partial [Nematostella vectensis]	140	137/138(99%)	137/138(99%)	protein-coding gene	Drosophila melanogaster histone H1 (His1:CG33837), mRNA	1023	1023/1023(100%)	0/1023(0%)
Drosophila mauritiana	/	Ecdysozoa	42.1927	NIGA01000226.1	172460	205887	33427	2063/3965	1312/3965	ATA	3	0	5	3965	Drosophila melanogaster uncharacterized protein, transcript variant D (CG7564), mRNA	10443	1733/1923(90%)	82/1923(4%)	protein-coding gene	Drosophila melanogaster uncharacterized protein, transcript variant D (CG7564), mRNA	10443	1733/1923(90%)	82/1923(4%)	2423 bits(1312)
Drosophila erecta	/	Ecdysozoa	41.3	NW_020825237.1	170296	190641	20345	270/5185	4623/5185	AC	2	50	4	5185	GD24383 [Drosophila simulans]	475	25/38(66%)	28/38(73%)	protein-coding gene	PREDICTED: Drosophila erecta uncharacterized LOC26526448 (LOC26526448), transcript variant X1, mRNA	2432	659/659(100%)	0/659(0%)	1218 bits(659)
Drosophila athabasca	/	Ecdysozoa	43.8812	CM017794.1	26793365	26813853	20488	652/3849	2874/3849	AT	2	0	5	3849	uncharacterized protein Dana_GF27394 [Drosophila ananassae]	331	110/117(94%)	112/117(95%)	uncharacterized gene	PREDICTED: Drosophila virilis uncharacterized LOC116650032 (LOC116650032), transcript variant X2, ncRNA	3754	241/256(94%)	5/256(1%)	385 bits(208)
Drosophila athabasca	/	Ecdysozoa	43.8812	CM017796.1	66507938	66531590	23652	2765/3653	859/3653	TA	2	0	5	3653	/				misc RNA	PREDICTED: Drosophila obscura serine/threonine-protein kinase NLK (LOC111073651), transcript variant X3, misc_RNA	6564	1036/1248(83%)	88/1248(7%)	1050 bits(568)
Drosophila athabasca	/	Ecdysozoa	43.8812	VMQQ01000005.1	2844699	2858675	13976	2139/2578	1168/2578	AT	2	0	5	2578	uncharacterized protein Dpse_GA24293, isoform C [Drosophila pseudoobscura pseudoobscura]	255	51/100(51%)	69/100(69%)	snoRNA	Drosophila pseudoobscura pseudoobscura snoRNA:GA29813 (Dpse\snoRNA:GA29813), snoRNA	150	140/149(94%)	1/149(0%)	224 bits(121)
Salvelinus alpinus	Arctic charr	Fish	43.6053	NC_036859.1	35081082	35081391	309	0	0	CA	2	50	4	56	/				/	/
Salvelinus alpinus	Arctic charr	Fish	43.6053	NC_036876.1	1260473	1269956	9483	595/1622	1496/1622	GT	2	50	5	1622	unnamed protein product [Oncorhynchus mykiss]	106	53/72(74%)	60/72(83%)	uncharacterized gene	PREDICTED: Oncorhynchus kisutch uncharacterized LOC109876182 (LOC109876182), transcript variant X5, ncRNA	8379	709/868(82%)	53/868(6%)	673 bits(364)
Salvelinus alpinus	Arctic charr	Fish	43.6053	NW_019950143.1	3479	4099	620	0	0	GT	2	50	6	53	/				/	/
Felis catus	domestic cat	Mammal	41.9	NC_018724.3	146101108	146101867	759	0	44/65	CA	2	50	7	65	protocadherin gamma-b5 [Lynx pardinus]	1808	12/13(92%)	12/13(92%)	protein-coding gene	PREDICTED: Acinonyx jubatus tripartite motif containing 35 (TRIM35), transcript variant X2, mRNA	3570	35/36(97%)	0/36(0%)	62.1 bits(33)
Felis catus	domestic cat	Mammal	41.9	NC_018724.3	10091819	10093895	2076	127/144	0	CT	2	50	9	144	atpase family aaa domain-containing [Lynx pardinus]	1817	40/41(98%)	40/41(97%)	protein-coding gene	PREDICTED: Lynx canadensis thioredoxin like 4B (TXNL4B), transcript variant X1, mRNA	2474	138/144(96%)	0/144(0%)	233 bits(126)
Felis catus	domestic cat	Mammal	41.9	NC_018724.3	11194020	11196849	2829	128/144	0	TC	2	50	8	144	myosin-binding protein fast-type [Lynx pardinus]	1010	36/42(86%)	37/42(88%)	protein-coding gene	PREDICTED: Lynx canadensis tropomodulin 3 (TMOD3), transcript variant X3, mRNA	4105	118/128(92%)	0/128(0%)	182 bits(98)
Felis catus	domestic cat	Mammal	41.9	NC_018724.3	162285642	162286607	965	277/303	0	TC	2	50	4	303	rna-binding protein 45-like [Lynx pardinus]	445	33/40(83%)	34/40(85%)	protein-coding gene	PREDICTED: Lynx canadensis UEV and lactate/malate dehyrogenase domains (UEVLD), transcript variant X1, mRNA	4435	107/122(88%)	0/122(0%)	143 bits(77)
Felis catus	domestic cat	Mammal	41.9	NC_018724.3	121932768	121935864	3096	0	0	TG	2	50	4	967	/				/	/
Felis catus	domestic cat	Mammal	41.9	NC_018726.3	121971445	121977724	6279	9/544	4/544	GA	2	50	4	545	low quality protein: spectrin beta [Lynx pardinus]	1277	36/43(84%)	37/43(86%)	protein-coding gene	PREDICTED: Lynx canadensis fumarylacetoacetate hydrolase domain containing 2A (FAHD2A), transcript variant X3, mRNA	3771	190/211(90%)	7/211(3%)	267 bits(144)
Felis catus	domestic cat	Mammal	41.9	NC_018727.3	9624689	9627131	2442	9/315	126/315	GA	2	50	5	315	MYCD protein, partial [Crocuta crocuta]	837	37/54(69%)	45/54(83%)	protein-coding gene	PREDICTED: Lynx canadensis potassium channel tetramerization domain containing 20 (KCTD20), transcript variant X4, mRNA	4555	120/133(90%)	0/133(0%)	174 bits(94)
Felis catus	domestic cat	Mammal	41.9	NC_018727.3	45185706	45186252	546	0	0	GA	2	50	4	116	low quality protein: spectrin beta [Lynx pardinus]	1277	23/36(64%)	25/36(69%)	protein-coding gene	PREDICTED: Vulpes vulpes uncharacterized LOC112916121 (LOC112916121), transcript variant X2, ncRNA	1140	53/60(88%)	0/60(0%)	73.1 bits(39)
Felis catus	domestic cat	Mammal	41.9	NC_018727.3	123448940	123450612	1672	21/468	0	GA	2	50	4	468	MYCD protein, partial [Crocuta crocuta]	837	24/39(62%)	26/39(66%)	protein-coding gene	PREDICTED: Lynx canadensis acid phosphatase 3 (ACP3), transcript variant X1, mRNA	2964	151/156(97%)	2/156(1%)	259 bits(140)
Felis catus	domestic cat	Mammal	41.9	NC_018727.3	123451486	128303580	4852094	15/229	0	GA	2	50	6	229	/				/	/
Felis catus	domestic cat	Mammal	41.9	NC_018727.3	131287494	131290557	3063	16/948	0	GA	2	50	4	949	hypothetical protein NEISUBOT_05674, partial [Neisseria subflava NJ9703]	70	19/28(68%)	21/28(75%)	hypothetical gene	PREDICTED: Panthera tigris altaica uncharacterized LOC102964796 (LOC102964796), ncRNA	1593	69/79(87%)	0/79(0%)	91.6 bits(49)
Felis catus	domestic cat	Mammal	41.9	NC_018729.3	91404032	91406242	2210	163/180	172/180	GA	2	50	8	180	pregnancy-associated glycoprotein [Lynx pardinus]	351	24/36(67%)	29/36(80%)	protein-coding gene	PREDICTED: Lynx canadensis DEAD/H-box helicase 11 (DDX11), mRNA	4184	92/103(89%)	0/103(0%)	130 bits(70)
Felis catus	domestic cat	Mammal	41.9	NC_018729.3	116514696	116516410	1714	3/354	0	TG	2	50	5	354	DUF1725 domain-containing protein [Streptococcus vestibularis]	47	29/41(71%)	32/41(78%)	protein-coding gene	PREDICTED: Homo sapiens spermatogenesis associated 5 (SPATA5), transcript variant X4, mRNA	17813	168/220(76%)	4/220(1%)	115 bits(62)
Felis catus	domestic cat	Mammal	41.9	NC_018730.3	45974495	45976010	1515	159/226	0	AT	2	0	6	226	Hypothetical predicted protein [Lynx pardinus]	142	38/57(67%)	39/57(68%)	hypothetical gene	PREDICTED: Lynx canadensis chromosome B2 C6orf89 homolog (CB2H6orf89), transcript variant X3, mRNA	6696	190/226(84%)	15/226(6%)	204 bits(110)
Felis catus	domestic cat	Mammal	41.9	NC_018730.3	14478469	14480155	1686	14/400	102/400	GA	2	50	4	400	Hypothetical predicted protein [Lynx pardinus]	142	26/40(65%)	28/40(70%)	hypothetical gene	PREDICTED: Lynx canadensis RAB3 GTPase activating non-catalytic protein subunit 2 (RAB3GAP2), transcript variant X5, mRNA	7135	111/125(89%)	5/125(4%)	148 bits(80)
Felis catus	domestic cat	Mammal	41.9	NC_018730.3	86191195	86192756	1561	0	128/274	GA	2	50	5	274	rna-binding protein 45-like [Lynx pardinus]	445	34/53(64%)	37/53(69%)	protein-coding gene	PREDICTED: Lynx canadensis neutral cholesterol ester hydrolase 1 (NCEH1), mRNA	4601	107/135(79%)	4/135(2%)	91.6 bits(49)
Felis catus	domestic cat	Mammal	41.9	NC_018733.3	32544596	32546597	2001	169/218	0	TTA	3	0	9	218	Hypothetical predicted protein [Lynx pardinus]	142	62/67(93%)	62/67(92%)	hypothetical gene	PREDICTED: Lynx canadensis tropomodulin 3 (TMOD3), transcript variant X3, mRNA	4105	201/207(97%)	0/207(0%)	350 bits(189)
Felis catus	domestic cat	Mammal	41.9	NC_018736.3	55432465	55433547	1082	144/171	158/171	TC	2	50	4	171	MYCD protein, partial [Crocuta crocuta]	837	19/28(68%)	23/28(82%)	protein-coding gene	PREDICTED: Felis catus uncharacterized LOC109495294 (LOC109495294), transcript variant X4, ncRNA	2816	61/70(87%)	3/70(4%)	76.8 bits(41)
Felis catus	domestic cat	Mammal	41.9	NC_018737.3	9574376	9579623	5247	320/1456	105/1456	GA	2	50	4	1456	heavy polypeptide [Lynx pardinus]	1790	44/61(72%)	46/61(75%)	protein-coding gene	PREDICTED: Lynx canadensis synemin (SYNM), mRNA	6806	192/211(91%)	6/211(2%)	279 bits(151)
Felis catus	domestic cat	Mammal	41.9	NC_018737.3	2495952	2496711	759	48/77	25/77	GT	2	50	6	77	VIP2 kinase, partial [Crocuta crocuta]	1253	13/15(87%)	13/15(86%)	protein-coding gene	PREDICTED: Lynx canadensis zinc finger protein 862-like (LOC115509348), transcript variant X2, mRNA	2396	43/44(98%)	0/44(0%)	76.8 bits(41)
Felis catus	domestic cat	Mammal	41.9	NC_018738.3	11486047	11500033	13986	272/1118	131/1118	GA	2	50	4	1118	Hypothetical predicted protein [Lynx pardinus]	142	41/55(75%)	43/55(78%)	hypothetical gene	PREDICTED: Lynx canadensis E2F associated phosphoprotein (EAPP), transcript variant X1, mRNA	3495	242/259(93%)	9/259(3%)	375 bits(203)
Felis catus	domestic cat	Mammal	41.9	NC_018738.3	30104360	30105832	1472	44/155	132/155	GA	2	50	6	155	ribose-phosphate pyrophosphokinase 2 [Lynx pardinus]	3177	20/22(91%)	21/22(95%)	protein-coding gene	PREDICTED: Lynx canadensis peroxisomal biogenesis factor 12 (PEX12), mRNA	3041	117/133(88%)	1/133(0%)	156 bits(84)
Felis catus	domestic cat	Mammal	41.9	NC_018739.3	40956773	40958130	1357	145/218	209/218	TC	2	50	4	218	heavy polypeptide [Lynx pardinus]	1790	32/43(74%)	33/43(76%)	protein-coding gene	PREDICTED: Lynx canadensis chromosome D3 C22orf39 homolog (CD3H22orf39), transcript variant X1, mRNA	4216	110/128(86%)	0/128(0%)	137 bits(74)
Felis catus	domestic cat	Mammal	41.9	NC_018741.3	75053317	75055478	2161	19/672	0	GA	2	50	4	639	g-protein coupled receptor 26 [Lynx pardinus]	304	26/42(62%)	30/42(71%)	protein-coding gene	PREDICTED: Suricata suricatta membrane associated ring-CH-type finger 3 (MARCHF3), transcript variant X5, mRNA	1281	75/89(84%)	0/89(0%)	87.9 bits(47)
Felis catus	domestic cat	Mammal	41.9	NC_018741.3	40957329	40958563	1234	123/144	0	TC	2	50	6	144	atpase family aaa domain-containing [Lynx pardinus]	1817	39/41(95%)	40/41(97%)	protein-coding gene	PREDICTED: Lynx canadensis thioredoxin like 4B (TXNL4B), transcript variant X1, mRNA	2474	136/144(94%)	0/144(0%)	222 bits(120)
Felis catus	domestic cat	Mammal	41.9	NC_018741.3	105538056	115540144	10002088	140/562	0	TC	2	50	4	562	rna-binding protein 45-like [Lynx pardinus]	445	35/42(83%)	36/42(85%)	protein-coding gene	PREDICTED: Lynx canadensis LMBR1 domain containing 2 (LMBRD2), transcript variant X3, mRNA	8498	116/128(91%)	0/128(0%)	171 bits(92)
Ictalurus punctatus	channel catfish	Fish	31.7332	NC_030431.1	20154903	20156178	1275	0	0	AC	2	50	5	258	/				/	/
Ictalurus punctatus	channel catfish	Fish	31.7332	NC_030437.1	2713256	2714208	952	112/195	116/195	CA	2	50	4	195	/				/	/
Ictalurus punctatus	channel catfish	Fish	31.7332	NC_030442.1	3437593	3438895	1302	1/370	0	CA	2	50	4	370	/				/	/
Gallus gallus	chicken	Ave	41.9137	NC_006089.5	31097756	31117915	20159	2237/2549	2458/2549	AGG	3	67.7	7	2549	Uncharacterised protein [Chlamydia abortus]	50	34/42(81%)	36/42(85%)	uncharacterized gene	PREDICTED: Gallus gallus nucleoporin-like protein 2 (LOC107055976), mRNA	1908	667/673(99%)	1/673(0%)	1208 bits(654)
Gallus gallus	chicken	Ave	41.9137	NC_006089.5	30993522	31008444	14922	1930/2389	2142/2389	TCC	3	67.7	5	2389	nucleoporin-like protein 2 [Gallus gallus]	741	113/137(82%)	115/137(83%)	protein-coding gene	PREDICTED: Gallus gallus nucleoporin-like protein 2 (LOC107055976), mRNA	1908	671/674(99%)	0/674(0%)	1229 bits(665)
Gallus gallus	chicken	Ave	41.9137	NC_006112.4	1317284	1323143	5859	0	78/80	CA	2	50	38	80	phosphoribosylformylglycinamidine synthase isoform X1 [Gallus gallus]	517	20/20(100%)	20/20(100%)	protein-coding gene	PREDICTED: Gallus gallus phosphoribosylformylglycinamidine synthase-like (LOC101751749), transcript variant X4, mRNA	2161	77/80(96%)	0/80(0%)	132 bits(71)
Gallus gallus	chicken	Ave	41.9137	NC_006127.5	65507243	65560831	53588	2321/9395	4088/9395	TTA	3	0	6	9395	rna-directed dna polymerase from mobile element jockey-like [Limosa lapponica baueri]	760	105/191(55%)	134/191(70%)	protein-coding gene	PREDICTED: Gallus gallus serine/arginine repetitive matrix protein 2-like (LOC112530620), mRNA	1442	939/940(99%)	0/940(0%)	1731 bits(937)
Apis mellifera	honey bee	Ecdysozoa	32.5	NC_037638.1	3941339	3942888	1549	73/72	0	TTA	3	50	9	72	/				/	/
Apis mellifera	honey bee	Ecdysozoa	32.5	NC_037642.1	13591722	13592706	984	44/156	126/156	CT	2	50	5	156	/				/	/
Apis mellifera	honey bee	Ecdysozoa	32.5	NC_037647.1	11092893	11094949	2056	51/150	0	AT	2	0	11	150	/				/	/
Oncorhynchus tshawytscha	Chinook salmon	Fish	43.5379	NC_037103.1	1865644	1873657	8013	349/848	0	GT	2	50	8	848	coiled-coil domain-containing protein 200 [Marmota flaviventris]	382	40/61(66%)	43/61(70%)	ncRNA	PREDICTED: Oncorhynchus nerka uncharacterized LOC115124558 (LOC115124558), ncRNA	544	422/490(86%)	36/490(7%)	496 bits(268)
Oncorhynchus tshawytscha	Chinook salmon	Fish	43.5379	NC_037110.1	30746683	30747602	919	2/191	0	GT	2	50	4	187	bone morphogenetic protein receptor type-1B isoform X2 [Bombus impatiens]	421	16/40(40%)	22/40(55%)	protein-coding gene	/
Oncorhynchus tshawytscha	Chinook salmon	Fish	43.5379	NC_037112.1	1464169	1466605	2436	4/98	96/98	AC	2	50	14	98	/				/	/
Oncorhynchus tshawytscha	Chinook salmon	Fish	43.5379	NW_020129271.1	23497	25789	2292	42/53	0	AC	2	50	10	53	/				/
Oncorhynchus tshawytscha	Chinook salmon	Fish	43.5379	NW_020142751.1	104241	106332	2091	0	0	GT	2	50	13	55	/				/
Chrysemys picta	painted turtle	Reptile	44.382	NW_007359881.1	1483779	1484293	514	55/57	0	CA	2	50	4	57	/				/
Equus caballus	horse	Mammal	41.53	NC_009152.3	2593176	2594836	1660	0	0	GT	2	50	9		/				/
Sus scrofa	pig	Mammal	41.5	NC_010444.4	72252729	72291177	38448	4588/4655	777/4655	AAG	3	33.3	8	4655	adhesion G protein-coupled receptor E1 isoform X11	1900	49/49(100%)	49/49(100%)	/	PREDICTED: Sus scrofa uncharacterized LOC110259828 (LOC110259828), ncRNA	4706	202/230(88%)	2/230(0%)	268 bits(145)
Sus scrofa	pig	Mammal	41.5	NC_010446.5	89009779	96515177	7505398	5209/11915	0	AC	2	50	11	11915	endonuclease/reverse transcriptase	1272	542/582(93%)	557/582(95%)	/	PREDICTED: Sus scrofa ring finger and CHY zinc finger domain containing 1 (RCHY1), transcript variant X2, misc_RNA	6299	959/1021(94%)	2/1021(0%)	1541 bits(834)
Sus scrofa	pig	Mammal	41.5	NC_010446.5	89009799	89088144	78345	6504/11842	11281/11842	AAG	3	33.3	6	11842	endonuclease/reverse transcriptase	1272	542/582(93%)	557/582(95%)	/	PREDICTED: Sus scrofa ring finger and CHY zinc finger domain containing 1 (RCHY1), transcript variant X2, misc_RNA	6299	959/1021(94%)	2/1021(0%)	1541 bits(834)
Sus scrofa	pig	Mammal	41.5	NC_010448.4	50106063	50134971	28908	723/4440	285/4440	AC	2	50	7	4440	carcinoembryonic antigen-related cell adhesion molecule 1-like	272	104/143(73%)	118/143(82%)	protein-coding gene	PREDICTED: Sus scrofa carcinoembryonic antigen-related cell adhesion molecule 5-like (LOC102158679), transcript variant X5, mRNA	3081	289/290(99%)	0/290(0%)	531 bits(287)
Sus scrofa	pig	Mammal	41.5	NC_010448.4	22960	43546	20586	208/2317	1405/2317	TG	2	50	9	2317	uncharacterized protein LOC110259097	330	135/226(60%)	144/226(64%)	uncharacterized gene	PREDICTED: Sus scrofa uncharacterized LOC110259962 (LOC110259962), ncRNA	1761	702/930(75%)	46/930(5%)	246 bits(133)
Sus scrofa	pig	Mammal	41.5	NC_010454.4	34933725	34967593	33868	243/4521	889/4521	CA	2	50	8	4521	Hypothetical predicted protein, partial	55	53/53(100%)	53/53(100%)	hypothetical gene	PREDICTED: Sus scrofa uncharacterized LOC110255502 (LOC110255502), transcript variant X2, ncRNA	3660	256/275(93%)	1/275(0%)	401 bits(217)
Sus scrofa	pig	Mammal	41.5	NC_010455.5	79842483	79886899	44416	4416/5562	5472/5562	CT	2	50	7	5562	proline-rich protein 23B-like	312	214/224(96%)	214/224(95%)	protein-coding gene	PREDICTED: Orcinus orca proline-rich protein 23C-like (LOC101286991), mRNA	780	271/329(82%)	3/329(0%)	283 bits(153)
Sus scrofa	pig	Mammal	41.5	NC_010456.5	51705539	51733056	27517	654/1969	1343/1969	CA	2	50	13	1969	uncharacterized protein LOC110256816	354	151/157(96%)	151/157(96%)	uncharacterized gene	PREDICTED: Sus scrofa basic proline-rich protein-like (LOC110256817), mRNA	1894	1354/1406(96%)	48/1406(3%)	2266bits(1226)
Sus scrofa	pig	Mammal	41.5	NC_010459.5	8905049	8942547	37498	317/2823	353/2823	CA	2	50	13	2823	hypothetical protein C0215_19860	63	33/63(52%)	39/63(61%)	hypothetical gene	PREDICTED: Sus scrofa restin homolog (LOC100628139), mRNA	1904	94/94(100%)	0/94(0%)	174 bits(94)
Sus scrofa	pig	Mammal	41.5	NC_010459.5	63399098	63436440	37342	3718/3739	3397/3739	TC	2	50	9	3739	hypothetical protein C0215_20075, partial	75	71/75(95%)	2/75(96%)	microRNA	Sus scrofa microRNA 9856 (MIR9856), microRNA	74	68/71(96%)	0/71(0%)	115 bits(62)
Sus scrofa	pig	Mammal	41.5	NC_010459.5	53245450	53241483	-3967	4011/4307	0	TG	2	50	6	4307	hypothetical protein CB1_000875058	236	95/207(46%)	207/438(47%)	hypothetical gene	PREDICTED: Sus scrofa uncharacterized LOC110255466 (LOC110255466), transcript variant X10, ncRNA	27399	971/1304(74%)	55/1304(4%)	512 bits(277)
Sus scrofa	pig	Mammal	41.5	NW_018084792.1	11613	73377	61764	2306/9419	1711/9419	AC	2	50	7	9419	uncharacterized protein LOC106510154	170	127/152(84%)	132/152(86%)	ncRNA	PREDICTED: Sus scrofa uncharacterized LOC106510151 (LOC106510151), ncRNA	795	799/801(99%)	1/801(0%)	1467bits(794)
Sus scrofa	pig	Mammal	41.5	NW_018084809.1	5	41855	41850	827/1148	939/1148	GGT	3	66.7	35	1148	hypothetical protein CIG26_23965, partial	132	96/99(97%)	96/99(97%)	hypothetical gene	PREDICTED: Sus scrofa uncharacterized LOC110259113 (LOC110259113), transcript variant X2, ncRNA	389	53/53(100%)	0/53(0%)	99.0 bits(53)
Sus scrofa	pig	Mammal	41.5	NW_018085039.1	51658	106222	54564	0	241/2852	TTG	3	33.3	19	2852	hypothetical protein C0984_19720	74	39/48(81%)	42/48(87%)	hypothetical gene	PREDICTED: Sus scrofa t-complex 11 (TCP11), transcript variant X36, misc_RNA	1662	233/241(97%)	0/241(0%)	401 bits(217)
Sus scrofa	pig	Mammal	41.5	NW_018085145.1	1	73443	73442	(start with 1)	2182/9897	AC	2	50	8	9897	LORF2 protein, partial	457	88/237(37%)	126/237(53%)	protein-coding gene	PREDICTED: Sus scrofa protegrin-1-like (LOC110258651), mRNA	1475	1230/1301(95%)	68/1301(5%)	1948bits(1054)
Sus scrofa	pig	Mammal	41.5	NW_018085254.1	107182	162805	55623	3085/3132	1409/3132	GA	2	50	17	3132	hypothetical protein C0215_19595	88	80/80(100%)	80/80(100%)	ncRNA	PREDICTED: Sus scrofa uncharacterized LOC110259962 (LOC110259962), ncRNA	1761	1587/1781(89%)	30/1781(2%)	2186bits(1183)
Sus scrofa	pig	Mammal	41.5	NW_018085254.1	107186	162819	55633	3020/3127	1476/3127	GT	2	50	17	3127	hypothetical protein C0215_19500, partial	95	88/95(93%)	89/95(93%)	ncRNA	PREDICTED: Sus scrofa uncharacterized LOC110259962 (LOC110259962), ncRNA	1761	1554/1722(90%)	30/1722(2%)	2223bits(1203)
Sus scrofa	pig	Mammal	41.5	NW_018085287.1	158349	193477	35128	1607/4354	2750/4354	CA	2	50	8	4354	nascent polypeptide-associated complex subunit alpha, muscle-specific form-like	2328	305/305(100%)	305/305(100%)	protein-coding gene	PREDICTED: Sus scrofa cation channel sperm associated auxiliary subunit gamma (CATSPERG), transcript variant X6, misc_RNA	4086	195/245(80%)	1/245(0%)	174 bits(94)
Sus scrofa	pig	Mammal	41.5	NW_018085314.1	547	53671	53124	1841/3233	(followed with N)	AG	2	50	16	3233	uncharacterized protein LOC110259098	330	163/167(98%)	163/167(97%)	uncharacterized gene	PREDICTED: Sus scrofa uncharacterized LOC110259097 (LOC110259097), transcript variant X2, mRNA	4239	1030/1070(96%)	15/1070(1%)	1740 bits(942)
Sus scrofa	pig	Mammal	41.5	NW_018085314.1	245	53671	53426	1820/3253	(followed with N)	TG	2	50	15	3253	uncharacterized protein LOC110259098	330	163/167(98%)	163/167(97%)	uncharacterized gene	PREDICTED: Sus scrofa uncharacterized LOC110259097 (LOC110259097), transcript variant X2, mRNA	4239	1057/1097(96%)	15/1097(1%)	1790 bits(969)
Sus scrofa	pig	Mammal	41.5	NW_018085335.1	1	64924	64923	(start with 1)	10407/10498	AC	2	50	6	10498	hypothetical protein FD755_005697	720	287/593(48%)	371/593(63%)	hypothetical gene	PREDICTED: Sus scrofa basic proline-rich protein-like (LOC110256689), mRNA	2025	1256/1330(94%)	15/1330(1%)	2031bits(1109)
Oryctolagus cuniculus	rabbit	Mammal	44.0526	NC_013681.1	31506237	31538733	32496	(start with N)	2902/5249	TG	2	50	11	5249	PREDICTED: proline-rich protein 2-like, partial [Ursus maritimus]	300	39/50(78%)	39/50(78%)	protein-coding gene	PREDICTED: Ursus maritimus proline-rich protein 2-like (LOC103672107), partial mRNA	899	153/171(89%)	10/171(5%)	207 bits(112)
Xenopus tropicalis	tropical clawed frog	Amphibian	40.5316	NC_030684.1	111340047	111341006	959	135/137	0	AAT	3	0	6	137	hypothetical protein XENTR_v10015636 [Xenopus tropicalis]	96	35/39(90%)	36/39(92%)	hypothetical gene	Xenopus tropicalis arachidonate 5-lipoxygenase activating protein (alox5ap), mRNA	2319	132/137(96%)	0/137(0%)	226 bits(122)
Xenopus tropicalis	tropical clawed frog	Amphibian	40.5316	NC_030684.1	21117486	21125525	8039	242/601	0	TCA	3	33.3	13	601	/				/	/
Canis lupus familiaris	dog	Mammal	41.2033	AAEX03022329.1	1	19501	19500	(start with 1)	(followed with N)	AG	2	50	5	3595	interferon alpha-1/2-like [Canis lupus familiaris]	228	228/228(100%)	228/228(100%)	protein-coding gene	PREDICTED: Canis lupus familiaris interferon alpha-1/2-like (LOC100683265), mRNA	3211	3203/3211(99%)	4/3211(0%)	5882 bits(3185)
Canis lupus familiaris	dog	Mammal	41.2033	CM000003.3	35706253	35748536	42283	2272/3053	818/3053	GGT	3	66.7	13	3053	uncharacterized protein LOC105234653 isoform X1 [Ailuropoda melanoleuca]	218	22/27(81%)	22/27(81%)	uncharacterized gene	PREDICTED: Vulpes vulpes uncharacterized LOC112907092 (LOC112907092), ncRNA	4263	360/381(94%)	3/381(0%)	584 bits(316)
Ovis aries	sheep	Mammal	42.2777	CM008483.1	58251123	58290736	39613	4495/4975	3094/4975	CA	2	50	8	4975	PRAME family member 9/15 [Bos taurus]	553	178/263(68%)	191/263(72%)	protein-coding gene	PREDICTED: Bos taurus PRAME family member 9/15 (LOC789126), mRNA	2130	947/1079(88%)	33/1079(3%)	1230 bits(666)
Ovis aries	sheep	Mammal	42.2777	CM008483.1	58136616	58162799	26183	715/4975	4906/4975	TG	2	50	5	4975	PRAME family member 9/15-like [Ovis aries]	360	188/192(98%)	189/192(98%)	protein-coding gene	PREDICTED: Bos taurus PRAME family member 9/15 (LOC789126), mRNA	2130	949/1080(88%)	33/1080(3%)	1238 bits(670)
Ovis aries	sheep	Mammal	42.2777	CM008485.1	39005089	39005770	681	22/88	69/88	TG	2	50	5	88	/				/	/
Ovis aries	sheep	Mammal	42.2777	CM008488.1	7017465	7019326	1861	44/61	59/61	AC	2	50	20	61	/				/	/
Ovis aries	sheep	Mammal	42.2777	CM008488.1	15427454	15460198	32744	(start with N)	3491/5891	TG	2	50	5	5894	hypothetical protein M6K231_2558 [Staphylococcus aureus]	875	57/65(88%)	60/65(92%)	hypothetical gene	PREDICTED: Bos taurus uncharacterized LOC112442053 (LOC112442053), ncRNA	8372	524/589(89%)	27/589(4%)	702 bits(380)
Ovis aries	sheep	Mammal	42.2777	CM008498.1	27411063	27425985	14922	2656/3140	1340/3140	CA	2	50	5	3140	hypothetical protein FD754_000616, partial [Muntiacus muntjak]	204	30/46(65%)	32/46(69%)	ncRNA	PREDICTED: Bubalus bubalis uncharacterized LOC112582161 (LOC112582161), ncRNA	1840	715/815(88%)	3/815(0%)	948 bits(513)
Ovis aries	sheep	Mammal	42.2777	CM008498.1	144563673	144589195	25522	(start with N)	455/5471	CA	2	50	5	5471	endonuclease/exonuclease/phosphatase family protein, partial [Staphylococcus aureus]	584	161/249(65%)	176/249(70%)	protein-coding gene	PREDICTED: Bos taurus uncharacterized LOC112445467 (LOC112445467), ncRNA	3258	2440/2799(87%)	60/2799(2%)	3125 bits(1692)
Ovis aries	sheep	Mammal	42.2777	CM008498.1	146816742	146822228	5486	154/161	5/161	GT	2	50	22	161	Sodium channel protein type 11 subunit alpha, partial [Bos mutus]	1849	27/39(69%)	31/39(79%)	protein-coding gene	PREDICTED: Bos taurus synaptotagmin like 4 (SYTL4), transcript variant X5, mRNA	4353	112/126(89%)	4/126(3%)	152 bits(82)
Ovis aries	sheep	Mammal	42.2777	CM008498.1	144589184	144662337	73153	2359/5470	(followed with N)	TG	2	50	9	5470	endonuclease/exonuclease/phosphatase family protein, partial [Staphylococcus aureus]	584	104/179(58%)	114/179(63%)	ncRNA	PREDICTED: Bos taurus uncharacterized LOC112445467 (LOC112445467), ncRNA	3258	2439/2799(87%)	61/2799(2%)	3118 bits(1688)
Ovis aries	sheep	Mammal	42.2777	PEKD01004893.1	3993	18197	14204	451/4467	0	AAC	3	33.3	4	4467	reverse transcriptase family protein [Staphylococcus aureus]	697	97/128(76%)	110/128(85%)	protein-coding gene	PREDICTED: Bos taurus UDP-GlcNAc:betaGal beta-1,3-N-acetylglucosaminyltransferase 6 (B3GNT6), transcript variant X3, mRNA	5083	447/529(84%)	29/529(5%)	496 bits(268)
Ovis aries	sheep	Mammal	42.2777	PEKD01005000.1	1	10479	10478	(start with 1)	(followed with N)	CA	2	50	5	1958	hypothetical protein FD755_025686 [Muntiacus reevesi]	153	59/85(69%)	69/85(81%)	hypothetical gene	PREDICTED: Ovis aries Bardet-Biedl syndrome 1 (BBS1), transcript variant X2, mRNA	5869	268/321(83%)	6/321(1%)	294 bits(159)
Ovis aries	sheep	Mammal	42.2777	PEKD01005249.1	1	14972	14971	(start with 1)	(followed with N)	GT	2	50	6	1979	hypothetical protein FD754_017335, partial [Muntiacus muntjak]	245	42/61(69%)	49/61(80%)	hypothetical gene	PREDICTED: Bos indicus x Bos taurus TNF receptor associated factor 5 (TRAF5), mRNA	4291	154/191(81%)	2/191(1%)	147 bits(79)
Ovis aries	sheep	Mammal	42.2777	PEKD01005729.1	1	21736	21735	(start with 1)	(followed with N)	TG	2	50	4	5440	hypothetical protein [Staphylococcus aureus]	167	126/151(83%)	135/151(89%)	hypothetical gene	PREDICTED: Bos taurus uncharacterized LOC112442053 (LOC112442053), ncRNA	8372	519/591(88%)	5/591(0%)	688 bits(372)
Bos indicus	zebu cattle	Mammal	42.1399	NC_032651.1	26214473	26215288	815	37/61	29/61	AC	2	50	6	61	/				/
Bos indicus	zebu cattle	Mammal	42.1399	NC_032655.1	6346769	6404003	57234	1416/3792	2002/3792	GCA	3	66.7	15	3792	hypothetical protein M6K068_2614	159	156/159(98%)	157/159(98%)	/	PREDICTED: Bos indicus uncharacterized LOC109560216 (LOC109560216), transcript variant X21, mRNA	4699	1657/1685(98%)	11/1685(0%)	2918 bits(3235)
Bos indicus	zebu cattle	Mammal	42.1399	NC_032656.1	61536331	61553074	16743	2548/3504	602/3504	AC	2	50	5	3504	hypothetical protein M6C025_2592	188	154/181(85.1%)	161/181(89.0%)	/	PREDICTED: Bubalus bubalis uncharacterized LOC112582873 (LOC112582873), ncRNA	1300	963/1143(84%)	29/1143(2%)	1268 bits(1405)
Bos indicus	zebu cattle	Mammal	42.1399	NC_032670.1	38566824	38568043	1219	0	0	AC	2	50	5	304	hypothetical protein	82	52/84(62.0%)	64/82(78%)	/	PREDICTED: Bison bison bison dentin matrix acidic phosphoprotein 1 (DMP1), mRNA	3050	247/300(82%)	8/300(2%)	283 bits(313)
Bos indicus	zebu cattle	Mammal	42.1399	NC_032671.1	60705845	60706673	828	61/92	32/92	GT	2	50	7	92	/				/	/
Bos indicus	zebu cattle	Mammal	42.1399	NC_032674.1	452047	462877	10830	1995/3500	871/3500	GT	2	50	4	3500	hypothetical protein M6K034_2603	188	156/188(83.0%)	160/188(85.1%)	/	PREDICTED: Bubalus bubalis uncharacterized LOC112582873 (LOC112582873), ncRNA	1300	963/1135(85%)	22/1135(1%)	1285 bits(1424)
Bos grunniens	domestic yak	Mammal	41.966	CM016690.1	69080042	69080803	761	0	60/134	GT	2	50	5	134	/				/	/
Bos grunniens	domestic yak	Mammal	41.966	CM016691.1	68912320	68914134	1814	0	0	TA	2	0	4	526	hypothetical protein FD755_016121, partial [Muntiacus reevesi]	1578	39/54(72%)	41/54(75%)	hypothetical gene	PREDICTED: Bubalus bubalis uncharacterized LOC112579941 (LOC112579941), ncRNA	4916	166/183(91%)	2/183(1%)	243 bits(131)
Bos grunniens	domestic yak	Mammal	41.966	CM016698.1	51907044	51908046	1002	0	0	TA	2	0	4	257	/				/	/
Bos grunniens	domestic yak	Mammal	41.966	CM016700.1	18401582	18403693	2111	0	144/547	AT	2	0	4	547	DUF1725 domain-containing protein [Haemophilus influenzae]	200	25/41(61%)	29/41(70%)	protein-coding gene	PREDICTED: Phocoena sinus general transcription factor IIE subunit 2 (GTF2E2), transcript variant X1, mRNA	2959	164/202(81%)	4/202(1%)	159 bits(86)
Bos grunniens	domestic yak	Mammal	41.966	CM016703.1	52935266	52972898	37632	0	2102/4949	CA	2	50	8	4949	PREDICTED: PRAME family member 12-like [Bos mutus]	470	139/139(100%)	139/139(100%)	protein-coding gene	PREDICTED: Bos taurus PRAME family member 9/15 (LOC789126), mRNA	2130	1000/1081(93%)	38/1081(3%)	1513 bits(819)
Bos grunniens	domestic yak	Mammal	41.966	CM016704.1	57649178	57653017	3839	88/514	443/514	AT	2	0	7	514	/				/	/
Bos grunniens	domestic yak	Mammal	41.966	CM016707.1	75750894	75767230	16336	461/3452	1992/3452	AC	2	50	5	3452	hypothetical protein M6C025_2592 [Staphylococcus aureus]	188	158/188(84%)	160/188(85%)	hypothetical gene	PREDICTED: Bubalus bubalis uncharacterized LOC112582873 (LOC112582873), ncRNA	1300	616/715(86%)	6/715(0%)	767 bits(415)
Bos grunniens	domestic yak	Mammal	41.966	CM016709.1	57846492	57847951	1459	53/58	0	CA	5	50	12	58	/				/	/
Bos grunniens	domestic yak	Mammal	41.966	CM016712.1	47515627	47517856	2229	0	0	AT	2	0	5	339	hypothetical protein, partial [Maritimibacter lacisalsi]	230	36/47(77%)	39/47(82%)	hypothetical gene	PREDICTED: Bos taurus uncharacterized LOC112447069 (LOC112447069), ncRNA	2704	285/332(86%)	11/332(3%)	342 bits(185)
Bos grunniens	domestic yak	Mammal	41.966	CM016715.1	47983405	48000868	17463	1360/3428(shart with N)	2296/3428	AC	2	50	5	3428	hypothetical protein M6C025_2592 [Staphylococcus aureus]	188	142/190(75%)	146/190(76%)	hypothetical gene	PREDICTED: Bubalus bubalis uncharacterized LOC112582873 (LOC112582873), ncRNA	1300	976/1140(86%)	32/1140(2%)	1168 bits(632)
Bos grunniens	domestic yak	Mammal	41.966	CM016715.1	46113573	46114934	1361	0	0	CA	2	50	15	65	/				/	/
Bos grunniens	domestic yak	Mammal	41.966	CM016715.1	48001879	48018894	17015	2374/3349(shart with N)	1115/3349	GT	2	50	5	3349	hypothetical protein M6K221_2603 [Staphylococcus aureus]	129	62/74(84%)	62/74(83%)	ncRNA	PREDICTED: Bubalus bubalis uncharacterized LOC112583779 (LOC112583779), ncRNA	2771	1690/2140(79%)	110/2140(5%)	1358 bits(735)
Bos grunniens	domestic yak	Mammal	41.966	CM016718.1	39390005	39391040	1035	0	0	AC	2	50	9	76	/				/	/
Bos grunniens	domestic yak	Mammal	41.966	VBZB01000149.1	15170	29765	14595	605/3191	589/3191	GT	2	50	5	3191	hypothetical protein M6K233_2655 [Staphylococcus aureus]	154	28/35(80%)	30/35(85%)	ncRNA	PREDICTED: Bubalus bubalis uncharacterized LOC112582873 (LOC112582873), ncRNA	1300	932/1126(83%)	58/1126(5%)	952 bits(515)
Bos grunniens	domestic yak	Mammal	41.966	VBZB01000308.1	3506	12271	8765	0	63/188	GT	2	50	24	188	hypothetical protein M6K003_2521 [Staphylococcus aureus]	272	27/29(93%)	27/29(93%)	hypothetical gene	/
Capra aegagrus	wild goat	Mammal	42.3562	CM003227.1	17275085	17276028	943	68/102	41/102	GT	2	50	7	102	/				/	/
Capra aegagrus	wild goat	Mammal	42.3562	CM003227.1	48155334	48156571	1237	64/89	4/89	GT	2	50	6	89	/				/	/
Capra aegagrus	wild goat	Mammal	42.3562	KQ051716.1	1	5805	5804	0	99/159	CA	2	50	14	159	hypothetical protein FD755_021488	300	15/23(65%)	20/23(86%)	hypothetical gene	PREDICTED: Bos taurus uncharacterized LOC104974370 (LOC104974370), transcript variant X7, ncRNA	5612	102/123(83%)	3/123(2%)	117 bits(129)
Bubalus bubalis	water buffalo	Mammal	41.9	NC_037545.1	193172487	193173105	618	0	0	TG	2	50	6	76	/				/	/
Bubalus bubalis	water buffalo	Mammal	41.9	NC_037549.1	26688501	26710796	22295	192/4969	192/4969	TG	2	50	5	4969	TPA: preferentially expressed antigen in melanoma-like [Bos taurus]	431	184/192(96%)	184/192(95%)	protein-coding gene	Homo sapiens PRAME family member 12 (PRAMEF12), mRNA	2899	392/531(74%)	24/531(4%)	189 bits(102)
Carassius auratus	goldfish	Fish	37.695	NC_039243.1	2811901	2812531	630	57/54	41/54	TG	2	50	6	54	/				ncRNA	PREDICTED: Cyprinus carpio uncharacterized LOC109056621 (LOC109056621), ncRNA	312	54/55(98%)	0/55(0%)	97.1 bits(52)
Carassius auratus	goldfish	Fish	37.695	NC_039244.1	7545359	7552419	7060	0	0	AT	2	0	4	2099	IS630 family transposase [Mycobacterium tuberculosis]	334	111/202(55%)	128/202(63%)	protein-coding gene	PREDICTED: Tachysurus fulvidraco acyl-CoA dehydrogenase family member 10 (acad10), transcript variant X17, misc_RNA	1434	485/549(88%)	20/549(3%)	641 bits(347)
Carassius auratus	goldfish	Fish	37.695	NC_039244.1	17870843	17881925	11082	1954/1971	790/1971	AT	2	0	4	1969	/				/	PREDICTED: Carassius auratus NLR family CARD domain-containing protein 3-like (LOC113075628), mRNA	3693	526/603(87%)	29/603(4%)	660 bits(357)
Carassius auratus	goldfish	Fish	37.695	NC_039247.1	6972961	6994633	21672	4814/5322	517/5322	CA	2	50	4	5322	uncharacterized protein LOC113072815 [Carassius auratus]	638	300/352(85%)	303/352(86%)	/	PREDICTED: Carassius auratus uncharacterized LOC113072831 (LOC113072831), mRNA	2822	1030/1031(99%)	0/1031(0%)	1899 bits(1028)
Carassius auratus	goldfish	Fish	37.695	NC_039250.1	8696552	8742101	45549	1410/2243	361/2243	TA	2	0	14	2243	hypothetical protein cypCar_00030940 [Cyprinus carpio]	192	41/91(45%)	43/91(47%)	/	PREDICTED: Carassius auratus uncharacterized LOC113062538 (LOC113062538), ncRNA	511	186/215(87%)	10/215(4%)	228 bits(123)
Carassius auratus	goldfish	Fish	37.695	NC_039251.1	6822432	6834294	11862	1320/3412	2494/3412	TA	2	0	4	3410	hypothetical protein cypCar_00030940 [Cyprinus carpio]	192	42/77(55%)	46/77(59%)	/	PREDICTED: Carassius auratus potassium voltage-gated channel subfamily H member 7-like (LOC113046331), mRNA	5078	287/295(97%)	0/295(0%)	501 bits(271)
Carassius auratus	goldfish	Fish	37.695	NC_039253.1	1621155	1647969	26814	413/3067	1404/3067	AC	2	50	9	3067	hypothetical protein, partial [Leptospira elllisii]	93	26/74(35%)	49/74(66%)	/	PREDICTED: Carassius auratus mitochondrial import receptor subunit TOM20 homolog B (LOC113110727), mRNA	993	307/315(97%)	0/315(0%)	538 bits(291)
Carassius auratus	goldfish	Fish	37.695	NC_039255.1	1969530	1979519	9989	1401/1584	1644/1584	AG	2	50	5	1584	hypothetical protein cypCar_00030940 [Cyprinus carpio]	192	37/65(57%)	39/65(60%)	/	PREDICTED: Carassius auratus uncharacterized LOC113062538 (LOC113062538), ncRNA	511	150/163(92%)	1/163(0%)	228 bits(123)
Carassius auratus	goldfish	Fish	37.695	NC_039255.1	20215936	20255436	39500	5231/5506	3962/5506	TAA	3	0	7	5506	mucin-21 [Arvicanthis niloticus]	595	86/299(29%)	126/299(42%)	/	/
Carassius auratus	goldfish	Fish	37.695	NC_039261.1	21137871	21140157	2286	0	0	CA	2	50	26	51	/				/	/
Carassius auratus	goldfish	Fish	37.695	NC_039261.1	24985771	25005397	19626	(start with N)	1295/2426	TA	2	0	8	2426	hypothetical protein [Thalassococcus profundi]	193	32/52(62%)	39/52(75%)	hypothetical gene	PREDICTED: Carassius auratus uncharacterized LOC113059241 (LOC113059241), mRNA	2628	128/138(93%)	5/138(3%)	195 bits(105)
Carassius auratus	goldfish	Fish	37.695	NC_039264.1	21715347	21745280	29933	1822/1830	553/1830	TG	2	50	14	1830	early nodulin-75-like [Carassius auratus]	407	60/61(98%)	60/61(98%)	protein-coding gene	PREDICTED: Carassius auratus early nodulin-75-like (LOC113039996), mRNA	1666	550/551(99%)	0/551(0%)	1013 bits(548)
Carassius auratus	goldfish	Fish	37.695	NC_039265.1	18616090	18662869	46779	1350/1992	1920/1992	AC	2	50	20	1992	hypothetical protein cypCar_00030940 [Cyprinus carpio]	192	42/72(58%)	45/72(62%)	hypothetical gene	PREDICTED: Carassius auratus oocyte zinc finger protein XlCOF26-like (LOC113039491), mRNA	2123	168/208(81%)	0/208(0%)	163 bits(88)
Carassius auratus	goldfish	Fish	37.695	NC_039265.1	13455935	13477706	21771	121/2071	1961/2071	TTC	3	33.3	10	2071	/				/	PREDICTED: Carassius auratus NLR family CARD domain-containing protein 3-like (LOC113075628), mRNA	3693	523/599(87%)	24/599(4%)	664 bits(359)
Carassius auratus	goldfish	Fish	37.695	NC_039266.1	5444155	5460526	16371	3794/3978	188/3978	AT	2	0	5	3978	hypothetical protein DPX16_8592 [Anabarilius grahami]	140	40/44(91%)	42/44(95%)	/	PREDICTED: Carassius auratus semaphorin-6D-like (LOC113119750), mRNA	2073	284/332(86%)	12/332(3%)	337 bits(182)
Carassius auratus	goldfish	Fish	37.695	NC_039267.1	2925800	2950131	24331		430/3447	AC	2	50	7	3447	hypothetical protein cypCar_00030940 [Cyprinus carpio]	192	35/64(55%)	38/64(59%)	/	PREDICTED: Carassius auratus uncharacterized LOC113062538 (LOC113062538), ncRNA	511	154/171(90%)	4/171(2%)	219 bits(118)
Carassius auratus	goldfish	Fish	37.695	NC_039269.1	18983500	19003332	19832	2001/3180	1233/3180	AT	0	0	8	3180	PREDICTED: pleckstrin homology domain-containing family G member 3-like [Cyprinus carpio]	219	23/29(79%)	25/29(86%)	/	PREDICTED: Carassius auratus potassium voltage-gated channel subfamily H member 7-like (LOC113046331), mRNA	5078	288/295(98%)	0/295(0%)	507 bits(274)
Carassius auratus	goldfish	Fish	37.695	NC_039276.1	17726939	17727698	759	0	0	GT	2	50	5	168	uncharacterized protein LOC113058586 [Carassius auratus]	424	20/21(95%)	21/21(100%)	/	/
Carassius auratus	goldfish	Fish	37.695	NC_039276.1	17726942	17728212	1270	0	40/65	GT	2	50	12	65	/				/	/
Carassius auratus	goldfish	Fish	37.695	NC_039277.1	19175512	19188975	13463	1583/1680	402/1680	GT	2	50	8	1680	hypothetical protein cypCar_00030940 [Cyprinus carpio]	192	42/77(55%)	46/77(59%)	/	PREDICTED: Carassius auratus uncharacterized LOC113062538 (LOC113062538), ncRNA	511	141/155(91%)	3/155(1%)	206 bits(111)
Carassius auratus	goldfish	Fish	37.695	NC_039278.1	16741634	16752337	10703	1492/2216	0	AC	2	50	12	2216	hypothetical protein cypCar_00030940 [Cyprinus carpio]	192	43/77(56%)	46/77(59%)	hypothetical gene	PREDICTED: Carassius auratus uncharacterized LOC113062538 (LOC113062538), ncRNA	511	139/152(91%)	2/152(1%)	207 bits(112)
Carassius auratus	goldfish	Fish	37.695	NC_039278.1	2838098	2844947	6849	514/823	0	GA	2	50	7	823	uncharacterized protein LOC113074980 isoform X3 [Carassius auratus]	1246	37/37(100%)	37/37(100%)	ncRNA	PREDICTED: Carassius auratus uncharacterized LOC113052023 (LOC113052023), transcript variant X2, ncRNA	1323	219/243(90%)	6/243(2%)	311 bits(168)
Carassius auratus	goldfish	Fish	37.695	NC_039286.1	10738635	10746291	7656	312/1138	0	AC	2	50	24	1136	PREDICTED: dmX-like protein 1 [Sinocyclocheilus anshuiensis]	221	19/30(63%)	21/30(70%)	protein-coding gene	PREDICTED: Carassius auratus peroxisomal multifunctional enzyme type 2-like (LOC113098343), mRNA	408	143/152(94%)	0/152(0%)	231 bits(125)
Carassius auratus	goldfish	Fish	37.695	NC_039286.1	11786668	11790156	3488	0	4/53	GT	2	50	23	53	A-kinase anchor protein 9-like isoform X1 [Carassius auratus]	2029	17/17(100%)	17/17(100%)	protein-coding gene	PREDICTED: Carassius auratus A-kinase anchor protein 9-like (LOC113062489), transcript variant X5, mRNA	6565	52/53(98%)	0/53(0%)	93.5 bits(50)
Carassius auratus	goldfish	Fish	37.695	NC_039290.1	9600064	9628339	28275	599/1195	434/1195	CA	2	50	23	1195	hypothetical protein cypCar_00030940 [Cyprinus carpio]	192	32/63(51%)	33/63(52%)	hypothetical gene	PREDICTED: Carassius auratus kinesin light chain 1-like (LOC113112303), transcript variant X5, mRNA	3254	146/179(82%)	7/179(3%)	141 bits(76)
Carassius auratus	goldfish	Fish	37.695	NC_039290.1	8898927	8907006	8079	732/818	0/818	CT	2	50	7	818	uncharacterized protein LOC113074980 isoform X2 [Carassius auratus]	1269	37/37(100%)	37/37(100%)	ncRNA	PREDICTED: Carassius auratus uncharacterized LOC113052023 (LOC113052023), transcript variant X2, ncRNA	1323	225/243(93%)	2/243(0%)	348 bits(188)
Carassius auratus	goldfish	Fish	37.695	NC_039290.1	2659682	2674346	14664	555/3381	193/3381	ATG	3	33.3	5	3381	complement receptor type 1-like isoform X5 [Carassius auratus]	519	58/60(97%)	59/60(98%)	protein-coding gene	PREDICTED: Carassius auratus complement factor H-like (LOC113065508), transcript variant X4, mRNA	4370	197/197(100%)	0/197(0%)	364 bits(197)
Carassius auratus	goldfish	Fish	37.695	NW_020523848.1	1	30109	30108	(start with 1)	133/5627	TG	2	50	7	5627	Peptidyl-prolyl cis-trans isomerase FKBP10 [Anabarilius grahami]	123	35/56(63%)	41/56(73%)	protein-coding gene	PREDICTED: Carassius auratus CD151 antigen-like (LOC113117592), transcript variant X4, mRNA	2817	484/554(87%)	28/554(5%)	610 bits(330)
Carassius auratus	goldfish	Fish	37.695	NW_020524116.1	1	71900	71899	(start with 1)	(followed with N)	GT	2	50		2370	peroxisomal multifunctional enzyme type 2-like [Carassius auratus]	123	75/97(77%)	79/97(81%)	protein-coding gene	PREDICTED: Carassius auratus uncharacterized LOC113119684 (LOC113119684), ncRNA	1307	387/426(91%)	17/426(3%)	555 bits(300)
Carassius auratus	goldfish	Fish	37.695	NW_020524161.1	1	118785	118784	(start with 1)	0	GT	2	50		1633	hypothetical protein cypCar_00030940 [Cyprinus carpio]	192	42/77(55%)	45/77(58%)	hypothetical gene	PREDICTED: Carassius auratus uncharacterized LOC113062538 (LOC113062538), ncRNA	511	143/154(93%)	1/154(0%)	222 bits(120)
Carassius auratus	goldfish	Fish	37.695	NW_020524489.1	49185	53393	4208	418/754	322/754	AT	2	50	5	754	/				/	/
Carassius auratus	goldfish	Fish	37.695	NW_020524854.1	2351	31295	28944	2351/6420	7020/6420	AT	2	50	5	6420	serine/threonine-protein kinase pim-1-like [Carassius auratus]	328	131/139(94%)	133/139(95%)	protein-coding gene	PREDICTED: Carassius auratus serine/threonine-protein kinase pim-1-like (LOC113061241), mRNA	1968	738/751(98%)	0/751(0%)	1315 bits(712)
Carassius auratus	goldfish	Fish	37.695	NW_020525169.1	1	27414	27413	(start with 1)	(followed with N)	GT	2	50		1643	hypothetical protein cypCar_00030940 [Cyprinus carpio]	192	40/74(54%)	45/74(60%)	hypothetical gene	PREDICTED: Carassius auratus calcitonin gene-related peptide type 1 receptor-like (LOC113065760), mRNA	3569	31/31(100%)	0/31(0%)	58.4 bits(31)
Carassius auratus	goldfish	Fish	37.695	NW_020526958.1	1	61151	61150	(start with 1)	(followed with N)(比对到最后)	CA	2	50	55	53	/				/	Cyprinus carpio genome assembly common carp genome ,scaffold 000001513	2373671	47/48(98%)	1/48(2%)	82.4 bits(44)
Carassius auratus	goldfish	Fish	37.695	NW_020527765.1	18035	26137	8102	733/816	(followed with N)	CT	2	50	7	816	uncharacterized protein LOC113074980 isoform X2 [Carassius auratus]	1269	37/37(100%)	37/37(100%)	uncharacterized gene	Cyprinus carpio genome assembly common carp genome ,scaffold 000004540	117457	424/447(95%)	14/447(3%)	686 bits(371)
Cyprinus carpio	common carp	Fish	36.1	NC_031721.1	6405946	6409909	3963	(start with N)	0	AC	2	50	4	574	/				/	/
Rhinolophus ferrumequinum quelpartis	Jeju Island greater horseshoe bat	Mammal	40.5755	RXPD01000039.1	109743	111455	1712	0	0	CA	2	50	9	88	/				/	/
Rhinolophus ferrumequinum quelpartis	Jeju Island greater horseshoe bat	Mammal	40.5755	RXPD01001109.1	17770	35269	17499	1687/2145	(followed with N)	TTCC	4	50	8	2145	/				/	/
Phyllostomus discolor	pale spear nosed bat	Mammal	42.4652	NC_040907.1	108273766	108302823	29057	(start with N)	2068/5408	CA	2	50	5	5408	PREDICTED: collagen alpha-1(I) chain-like [Rousettus aegyptiacus]	549	30/50(60%)	34/50(68%)	protein-coding gene	PREDICTED: Phyllostomus discolor deleted in malignant brain tumors 1 protein-like (LOC114497034), mRNA	5874	40/40(100%)	0/40(0%)	75.0 bits(40)
Ornithorhynchus anatinus	platypus	Mammal	46.2349	NW_001597502.1	19928	20713	785	49/56	0	TAA	3	0	9	56	/				/	/
Ornithorhynchus anatinus	platypus	Mammal	46.2349	NW_001599457.1	1871	2773	902	15/57(start with N)	0	ATT	3	0	11	57	/				/	/
Ornithorhynchus anatinus	platypus	Mammal	46.2349	NW_001606616.1	1	728	727	55/68(start with 1)	65/68	AAT	3	0	7	68	/				/	/
Ornithorhynchus anatinus	platypus	Mammal	46.2349	NW_001642726.1	5777	7668	1891	0	60/68	TAA	3	0	14	68	/				/	/
Ornithorhynchus anatinus	platypus	Mammal	46.2349	NW_001690899.1	248	880	632	118/126	0	ATT	3	0	4	126	vomeronasal 1 receptor ornAnaV1R3113	316	25/34(74%)	27/34(79%)	protein-coding gene	Ornithorhynchus anatinus vomeronasal 1 receptor ornAnaV1R3113 (ORNANAV1R3113), mRNA	951	103/119(87%)	1/119(0%)	130 bits(70)
Ornithorhynchus anatinus	platypus	Mammal	46.2349	NW_001784775.1	341188	342121	933	50/61	50/61	ATT	3	0	7	61	/				/	/
Ornithorhynchus anatinus	platypus	Mammal	46.2349	NW_001794180.1	742241	746100	3859	64/67	0	AAT	3	0	29	67	/				/	/
Monodelphis domestica	gray short-tailed opossum	Mammal	38.1446	NC_008803.1	40906754	40916364	9610	(start with N)	856/1466	TA	2	0	6	1466	PREDICTED: kinesin-like protein KIF19	972	38/46(83%)	42/46(91%)	ncRNA	PREDICTED: Monodelphis domestica uncharacterized LOC103103378 (LOC103103378), ncRNA	431	127/140(91%)	0/140(0%)	187 bits(101)
Monodelphis domestica	gray short-tailed opossum	Mammal	38.1446	NC_008805.1	266713698	266714567	869	0	(followed with N)	CA	2	50	7	101	/				/	/
Monodelphis domestica	gray short-tailed opossum	Mammal	38.1446	NC_008806.1	291633622	291636635	3013	161/250	227/250	AAT	3	0	10	250	/				/	/
Monodelphis domestica	gray short-tailed opossum	Mammal	38.1446	NC_008806.1	217149765	217151232	1467	67/73	69/73	ATC	3	33.3	11	73	/				/	/
Monodelphis domestica	gray short-tailed opossum	Mammal	38.1446	NC_008809.1	27650432	27651455	1023	86/99	0	AC	2	50	7	99	/				/	/
Monodelphis domestica	gray short-tailed opossum	Mammal	38.1446	NW_001583567.1	241605	424778	183173	2149/6310	(followed with N)	GT	2	50	12	6310	ORF-2, putative RT, partial	392	75/154(49%)	96/154(62%)	ncRNA	PREDICTED: Monodelphis domestica uncharacterized LOC103102844 (LOC103102844), ncRNA	1584	1529/1551(99%)	11/1551(1%)	2733bits(1479)
Monodelphis domestica	gray short-tailed opossum	Mammal	38.1446	NW_001584084.1	128975	150383	21408	1677/5204	3884/5204	TG	2	50	4	5204	hypothetical protein EAI_13871, partial	185	54/113(48%)	66/113(58%)	protein-coding gene	PREDICTED: Monodelphis domestica keratin-associated protein 5-1-like (LOC103105112), mRNA	588	544/557(98%)	9/557(1%)	948 bits(513)
Monodelphis domestica	gray short-tailed opossum	Mammal	38.1446	NW_001584249.1	136533	227528	90995	(followed with N)	(followed with N)	AC	2	50	10	7196	protein NYNRIN-like	409	40/101(40%)	56/101(55%)	ncRNA	PREDICTED: Monodelphis domestica uncharacterized LOC103095401 (LOC103095401), transcript variant X2, ncRNA	1161	382/426(90%)	4/426(0%)	540 bits(292)
Monodelphis domestica	gray short-tailed opossum	Mammal	38.1446	NW_001585481.1	16812	55676	38864	1862/3069	(followed with N)	TA	2	0	14	3069	kinesin-like protein KIF19 isoform X3	874	37/46(80%)	42/46(91%)	ncRNA	PREDICTED: Monodelphis domestica uncharacterized LOC103103378 (LOC103103378), ncRNA	431	128/140(91%)	0/140(0%)	193 bits(104)
Nomascus leucogenys	northern white-cheeked gibbon	Mammal	41.0988	NC_044385.1	19535257	19553221	17964	(start with N)	381/3066	GT	2	50	6	3066	hypothetical protein EGM_18538, partial [Macaca fascicularis]	106	65/96(68%)	70/96(72%)	ncRNA	Homo sapiens surfeit 6 (SURF6), transcript variant 3, non-coding RNA	4182	889/1016(88%)	12/1016(1%)	1162 bits(629)
Nomascus leucogenys	northern white-cheeked gibbon	Mammal	41.0988	NC_044393.1	98237941	98278163	40222	1238/6553	5953/6553	AC	2	50	6	6553	hypothetical protein EGK_13646, partial [Macaca mulatta]	157	85/182(47%)	96/182(52%	ncRNA	PREDICTED: Trachypithecus francoisi uncharacterized LOC117072844 (LOC117072844), ncRNA	5204	2344/2613(90%)	77/2613(2%)	3264 bits(1767)
Nomascus leucogenys	northern white-cheeked gibbon	Mammal	41.0988	NC_044393.1	103929225	103930338	1113	0	0	TG	2	50	9	89	/				/	/
Nomascus leucogenys	northern white-cheeked gibbon	Mammal	41.0988	NC_044397.1	87506629	87547400	40771	4490/5769	645/5769	CA	2	50	7	5769	uncharacterized protein LOC117978215, partial [Pan paniscus]	545	372/542(69%)	414/542(76%)	uncharacterized gene	PREDICTED: Pan paniscus uncharacterized LOC117978215 (LOC117978215), partial mRNA	3334	2566/2927(88%)	41/2927(1%)	3367 bits(1823)
Nomascus leucogenys	northern white-cheeked gibbon	Mammal	41.0988	NC_044406.1	131989809	132071916	82107	4908/16246	11472/16246	TA	2	0	5	16246	oxidative stress-induced growth inhibitor 2-like [Hylobates moloch]	505	305/334(91%)	315/334(94%)	protein-coding gene	PREDICTED: Gorilla gorilla gorilla oxidative stress induced growth inhibitor family member 2 (OSGIN2), transcript variant X1, mRNA	3729	1401/1456(96%)	21/1456(1%)	2364 bits(1280)
Nomascus leucogenys	northern white-cheeked gibbon	Mammal	41.0988	CM010903.1	86254789	86255244	455	0	3/81	AC	2	50	4	81	/				/	/
Microtus ochrogaster	prairie vole	Mammal	42.8312	NC_022009.1	100985031	101012984	27953	0	0	GT	2	50	4	9194	hCG1651346 [Homo sapiens]	185	16/17(94%)	16/17(94%)	ncRNA	PREDICTED: Rattus norvegicus uncharacterized LOC108350006 (LOC108350006), ncRNA	7604	1796/2340(77%)	130/2340(5%)	1188 bits(643)
Microtus ochrogaster	prairie vole	Mammal	42.8312	NC_022013.1	9360960	9361361	401	2/64	0	AC	2	50	4	64	/				/	/
Mus pahari	shrew mouse	Mammal	42.6694	NC_034593.1	71269706	71270320	614	65/63	0	TG	2	50	6	63	/				/	/
Mus pahari	shrew mouse	Mammal	42.6694	NC_034609.1	49026966	49027430	464	39/60	15/60	AC	2	50	4	60	/				/	/
Physeter catodon	sperm whale	Mammal	41.3	NC_041222.1	13558705	13559167	462	50/67	29/67	AC	2	50	4	67	/				/	/
Physeter catodon	sperm whale	Mammal	41.3	NC_041224.1	113398130	113403476	5346	2/397	8/397	AC	2	50	10	397	hypothetical protein FD755_024259 [Muntiacus reevesi]	171	38/68(56%)	44/68(64%)	hypothetical gene	PREDICTED: Phocoena sinus neuron navigator 3 (NAV3), mRNA	15273	343/402(85%)	11/402(2%)	405 bits(219)
Physeter catodon	sperm whale	Mammal	41.3	NC_041230.1	14433220	14433086	134	71/68	0	CA	2	50	8	68	/				/	/
Mus spretus	western wild mouse	Mammal	42.3292	CM004104.1	137736814	137737655	841	0	0	GT	2	50	5	159	/				/	/
Mus spretus	western wild mouse	Mammal	42.3292	CM004104.1	100895627	100896094	467	0	0	TG	2	50		85	/				/	/
Callithrix jacchus	white-tufted-ear marmoset	Mammal	40.98	NC_013896.1	188589571	188590105	534	(start with N)	0	AC	2	50	6	73	/				/	/
Callithrix jacchus	white-tufted-ear marmoset	Mammal	40.98	NC_013897.1	52332665	52333360	695	45/51	0	GT	2	50	8	51	/				/	/
Callithrix jacchus	white-tufted-ear marmoset	Mammal	40.98	NC_013898.1	5437565	5438129	564	40/61	25/61	AC	2	50	6	61	/				/	/
Callithrix jacchus	white-tufted-ear marmoset	Mammal	40.98	NC_013899.1	164885381	164886424	1043	0	0	AC	2	50	11	71	/				/	/
Callithrix jacchus	white-tufted-ear marmoset	Mammal	40.98	NC_013902.1	151757131	151757804	673	0	13/65	GT	2	50	7	89	/				/	/
Callithrix jacchus	white-tufted-ear marmoset	Mammal	40.98	NC_013904.1	34590568	34590955	387	0	0	CA	2	50	5	58	/				/	/
Callithrix jacchus	white-tufted-ear marmoset	Mammal	40.98	NC_013905.1	8958750	8959228	478	4/67	67/67	TG	2	50	5	67	hCG1811582	57	15/18(83%)	15/18(83%)	protein-coding gene	/
Callithrix jacchus	white-tufted-ear marmoset	Mammal	40.98	NC_013907.1	16693184	16693822	638	95/96	3/96	TG	2	50	5	96	/				/	/
Callithrix jacchus	white-tufted-ear marmoset	Mammal	40.98	NC_013908.1	39435806	39436521	715	47/59	(followed with N)	TG	2	50	7	59	/				/	/
Callithrix jacchus	white-tufted-ear marmoset	Mammal	40.98	NC_013909.1	105276632	105278438	1806	4/115	0	TG	2	50	14	115	/				/	/
Callithrix jacchus	white-tufted-ear marmoset	Mammal	40.98	NC_013910.1	95714589	95715524	935	0	(followed with N)	AC	2	50	12	51	/				/	/
Callithrix jacchus	white-tufted-ear marmoset	Mammal	40.98	NC_013913.1	41804173	41805079	906	0.976744	0	AC	2	50	7	43	/				/	/
Callithrix jacchus	white-tufted-ear marmoset	Mammal	40.98	NC_013917.1	47661431	47662014	583	0	0	CA	2	50	5	75	/				/	/
Macaca fascicularis	crab-eating macaque	Mammal	41.3	CM001921.1	61605879	61619197	13318	0	(followed with N)	TG	2	50	6	2499	uncharacterized protein LOC116274540	239	235/239(98%)	236/239(98%)	uncharacterized gene	PREDICTED: Chlorocebus sabaeus uncharacterized LOC103247314 (LOC103247314), ncRNA	1765	1627/1770(92%)	8/1770(0%)	2474bits(1339)
Macaca fascicularis	crab-eating macaque	Mammal	41.3	CM001923.1	107450920	107451722	802	0	34/121	CA	2	50	5	121	/				/	/
Macaca fascicularis	crab-eating macaque	Mammal	41.3	CM001931.1	1732769	1733763	994	80/91	14/91	TG	2	50	8	91	hypothetical protein EGK_05279, partial	134	23/28(82%)	27/28(96%)	hypothetical gene	PREDICTED: Cebus capucinus imitator uncharacterized LOC108306795 (LOC108306795), ncRNA	865	70/76(92%)	0/76(0%)	108 bits(58)
Theropithecus gelada	gelada	Mammal	41.1126	NC_037680.1	112089971	112091154	1183	0	0	AC	2	50	6	75	PREDICTED: putative uncharacterized protein FLJ46204 isoform X3 [Chlorocebus sabaeus]	354	22/25(88%)	24/25(96%)	uncharacterized gene	PREDICTED: Chlorocebus sabaeus putative uncharacterized protein FLJ46204 (LOC103218137), transcript variant X7, mRNA	1609	31/31(100%)	0/31(0%)	58.4 bits(31)
Bos indicus x Bos taurus	hybrid cattle	Mammal	42	NC_040079.1	16250197	16251308	1111	0	0	AC	2	50	8	60	/				/	/
Bos indicus x Bos taurus	hybrid cattle	Mammal	42	NC_040082.1	110325214	110371190	45976	843/5822	3948/5822	GT	2	50	8	5822	homeobox domain protein [Dictyocaulus viviparus]	689	391/409(96%)	391/409(95%)	protein-coding gene	PREDICTED: Bos taurus uncharacterized LOC112447312 (LOC112447312), mRNA	1552	680/682(99%)	2/682(0%)	1247 bits(675)
Bos indicus x Bos taurus	hybrid cattle	Mammal	42	NC_040087.1	21230825	21231459	634	0	0	CA	2	50	6	85	/				/
Bos indicus x Bos taurus	hybrid cattle	Mammal	42	NC_040101.1	44726077	44740134	14057	293/4224	781/4224	TA	2	0	4	4224	endonuclease-reverse transcriptase [Babesia ovata]	637	517/559(92%)	527/559(94%)	/	Babesia ovata endonuclease-reverse transcriptase (BOVATA_050300), partial mRNA	1914	1581/1626(97%)	0/1626(0%)	2754 bits(1491)
Bos indicus x Bos taurus	hybrid cattle	Mammal	42	NC_040105.1	133940542	133960356	19814	1416/3247	1862/3247	CT	2	50	6	3247	reverse transcriptase family protein [Staphylococcus aureus]	696	96/147(65%)	112/147(76%)	protein-coding gene	PREDICTED: Bos taurus gliomedin (GLDN), transcript variant X4, mRNA	6393	875/1054(83%)	21/1054(1%)	935 bits(506)
Bos indicus x Bos taurus	hybrid cattle	Mammal	42	NW_020867561.1	1	21471	21470	840/2127(start with 1)	829/2127	TG	2	50	10	2127	hypothetical protein M6K003_2521 [Staphylococcus aureus]	272	158/159(99%)	158/159(99%)	hypothetical gene	PREDICTED: Bos indicus x Bos taurus basic proline-rich protein-like (LOC113885214), mRNA	1101	410/419(98%)	6/419(1%)	719 bits(389)
Bos indicus x Bos taurus	hybrid cattle	Mammal	42	NW_020867721.1	19729	39634	19905	2165/4592	3776/4592(followed with N)	AGG	3	67	4	4592	ubiquitin carboxyl-terminal hydrolase 17-like protein 6 [Bos indicus x Bos taurus]	533	533/533(100%)	533/533(100%)	protein-coding gene	PREDICTED: Bos indicus x Bos taurus ubiquitin carboxyl-terminal hydrolase 17-like protein 6 (LOC113883573), mRNA	3842	3778/3851(98%)	31/3851(0%)	6678 bits(3616)
Bos indicus x Bos taurus	hybrid cattle	Mammal	42	NW_020867729.1	1	32968	32967	359/3791(start with 1)	1965/3791	GCA	2	67	15	3791	hypothetical protein M6K105_2577 [Staphylococcus aureus]	269	160/161(99%)	161/161(100%)	hypothetical gene	PREDICTED: Bos indicus uncharacterized LOC109560216 (LOC109560216), transcript variant X21, mRNA	4699	1661/1684(99%)	11/1684(0%)	2972 bits(1609)
Bos indicus x Bos taurus	hybrid cattle	Mammal	42	NW_020867847.1	1	36656	36655	607/2713(start with 1)	160/2713(followed with N)	GCC	3	100	14	2713	hypothetical protein FD755_012732 [Muntiacus reevesi]	103	54/59(92%)	56/59(94%)	hypothetical gene	PREDICTED: Bos taurus zinc finger protein 75D (ZNF75D), transcript variant X10, mRNA	2380	428/458(93%)	4/458(0%)	676 bits(366)
Bos indicus x Bos taurus	hybrid cattle	Mammal	42	NW_020868031.1	21527	79608	58081	1045/3784	3570/3784(followed with N)	CTG	3	67	15	3784	hypothetical protein M6K105_2577 [Staphylococcus aureus]	269	160/161(99%)	161/161(100%)	hypothetical gene	PREDICTED: Bos indicus uncharacterized LOC109560216 (LOC109560216), transcript variant X21, mRNA	4699	1664/1675(99%)	1/1675(0%)	3031 bits(1641)
Astatotilapia calliptera	eastern happy	Fish	41.0816	NC_039305.1	4394820	4443284	48464	1561/10290	688/10290	CA	2	50	4	10290	amine sulfotransferase-like [Astatotilapia calliptera]	281	93/119(78%)	93/119(78%)	protein-coding gene	PREDICTED: Maylandia zebra amine sulfotransferase-like (LOC106674714), transcript variant X2, mRNA	2147	1145/1175(97%)	25/1175(2%)	1980 bits(1072)
Astatotilapia calliptera	eastern happy	Fish	41.0816	NC_039323.1	10362985	10392383	29398	501/5122	1607/5122	TG	2	50	6	5122	granzyme G-like [Astatotilapia calliptera]	244	74/80(93%)	77/80(96%)	protein-coding gene	PREDICTED: Haplochromis burtoni granzyme E-like (LOC102303832), mRNA	2806	902/911(99%)	1/911(0%)	1631 bits(883)
Astyanax mexicanus	Mexican tetra	Fish	39.2045	NC_035899.1	6049985	6051465	1480	0	0	GA	2	50	7	65	/				/	/
Astyanax mexicanus	Mexican tetra	Fish	39.2045	NC_035899.1	38508521	38509898	1377	0	0	TG	2	50	4	402	/				/	/
Astyanax mexicanus	Mexican tetra	Fish	39.2045	NC_035902.1	1911811	1923500	11689	0	87/87	GT	2	50	5	87	LOW QUALITY PROTEIN: solute carrier family 13 member 3	595	25/25(100%)	25/25(100%)	protein-coding gene	PREDICTED: Astyanax mexicanus solute carrier family 13 member 3 (LOC103045571), mRNA	2268	86/86(100%)	0/86(0%)	159 bits(86)
Astyanax mexicanus	Mexican tetra	Fish	39.2045	NC_035904.1	20122881	20124720	1839	4/502	2/502	GT	2	50	4	502	Hypothetical protein SMAX5B_007784	151	19/30(63%)	20/30(66%)	microRNA	Danio rerio microRNA mir-129-4 (mir129-4), microRNA	89	88/89(99%)	0/89(0%)	159 bits(86)
Astyanax mexicanus	Mexican tetra	Fish	39.2045	NC_035905.1	2286147	2285663	484	77/194	0	AT	2	0	6	194	/				/	/
Astyanax mexicanus	Mexican tetra	Fish	39.2045	NC_035907.1	2726009	2730312	4303	90/307	306/307	TCT	3	33.3	8	307	methylmalonic aciduria and homocystinuria type D homolog, mitochondrial-like isoform X2	243	31/63(49%)	39/63(61%)	ncRNA	PREDICTED: Paramormyrops kingsleyae uncharacterized LOC111850283 (LOC111850283), ncRNA	423	80/92(87%)	6/92(6%)	99.0 bits(53)
Astyanax mexicanus	Mexican tetra	Fish	39.2045	NC_035908.1	15381594	15382954	1360	166/177	22/177	AT	2	0	5	177	/				/	/
Astyanax mexicanus	Mexican tetra	Fish	39.2045	NC_035908.1	19108561	19109994	1433	0	1/377	AT	2	0	4	377	/				/	/
Astyanax mexicanus	Mexican tetra	Fish	39.2045	NC_035908.1	19422222	14926724	4495498	548/600	53/600	TG	2	50	7	600	/				/	/
Astyanax mexicanus	Mexican tetra	Fish	39.2045	NC_035908.1	6514410	6515955	1545	64/69	0	TTA	3	0	15	69	/				/	/
Astyanax mexicanus	Mexican tetra	Fish	39.2045	NC_035911.1	4251125	4251718	593	0	0	AC	2	50	4	116	/				/	/
Astyanax mexicanus	Mexican tetra	Fish	39.2045	NC_035911.1	20090348	20090782	434	2/81	1/81	AG	2	50	4	81	/				/	/
Astyanax mexicanus	Mexican tetra	Fish	39.2045	NC_035911.1	8600781	8604158	3377	0	0	GT	2	50	4	682	/				/	/
Astyanax mexicanus	Mexican tetra	Fish	39.2045	NC_035911.1	762528	764050	1522	40/204	0	TA	2	0	6	204	/				/	/
Astyanax mexicanus	Mexican tetra	Fish	39.2045	NC_035912.1	19138973	19139586	613	0	3/144	AC	2	50	4	144	/				/	/
Astyanax mexicanus	Mexican tetra	Fish	39.2045	NC_035913.1	6149163	6151160	1997	0	0	GT	2	50	11	155	/				/	/
Astyanax mexicanus	Mexican tetra	Fish	39.2045	NC_035918.1	18051199	18053965	2766	0	0	TC	2	50	4	860	MICOS complex subunit MIC10-like	79	44/44(100%)	44/44(100%)	protein-coding gene	PREDICTED: Xiphophorus hellerii uncharacterized LOC116711511 (LOC116711511), ncRNA	419	172/196(88%)	4/196(2%)	226 bits(122)
Astyanax mexicanus	Mexican tetra	Fish	39.2045	NC_035919.1	8859022	8861245	2223	65/81	0	AG	2	50	19	81	/				/	/
Astyanax mexicanus	Mexican tetra	Fish	39.2045	NC_035919.1	1114622	1127474	12852	32/306	88/306	AAG	3	33.3	36	306	/				/	/
Astyanax mexicanus	Mexican tetra	Fish	39.2045	NC_035920.1	29157450	29159732	2282	0	0	GA	2	50	9	101	methylmalonic aciduria and homocystinuria type D homolog, mitochondrial-like isoform X2	243	27/43(63%)	31/43(72%)	protein-coding gene	PREDICTED: Paramormyrops kingsleyae uncharacterized LOC111850283 (LOC111850283), ncRNA	423	80/92(87%)	6/92(6%)	99.0 bits(53)
Astyanax mexicanus	Mexican tetra	Fish	39.2045	NC_035920.1	39312820	39314602	1782	2/74	64/74	TC	2	50	8	74	/				/
Astyanax mexicanus	Mexican tetra	Fish	39.2045	NW_019170723.1	75037	76841	1804	0	16/221	AT	2	0	5	221	/				/	/
Astyanax mexicanus	Mexican tetra	Fish	39.2045	NW_019171213.1	129985	132433	2448	32/69	0	TTA	3	0	20	69	/				/	/
Astyanax mexicanus	Mexican tetra	Fish	39.2045	NW_019171583.1	58472	59352	880	13/46	23/46	CT	2	50	12	46	/				/	/
Astyanax mexicanus	Mexican tetra	Fish	39.2045	NW_019171697.1	34349	37997	3648	0	122/268	AC	2	50	10	268	hypothetical protein BBJ28_00017080 [Nothophytophthora sp. Chile5]	476	17/31(55%)	21/31(67%)	ncRNA	PREDICTED: Astyanax mexicanus uncharacterized LOC111188818 (LOC111188818), ncRNA	454	268/268(100%)	0/268(0%)	496 bits(268)
Astyanax mexicanus	Mexican tetra	Fish	39.2045	NW_019172286.1	16489	19337	2848	236/308	183/308	AAT	3	0	4	308	/				/	/
Astyanax mexicanus	Mexican tetra	Fish	39.2045	NW_019172452.1	43451	45447	1996	0	0	CA	2	50	10	113	/				/	/
Astyanax mexicanus	Mexican tetra	Fish	39.2045	NW_019172456.1	105630	108126	2496	2/283	6/283	AC	2	50	4	283	/				/	/
Astyanax mexicanus	Mexican tetra	Fish	39.2045	NW_019172873.1	1576222	1577884	1662	157/292	0	TC	2	50	5	292	/				ncRNA	PREDICTED: Astyanax mexicanus uncharacterized LOC111191159 (LOC111191159), ncRNA	2399	138/165(84%)	12/165(7%)	144.5 bits（77）
Astyanax mexicanus	Mexican tetra	Fish	39.2045	NW_019172913.1	2527698	2529608	1910	0	3/77	AG	2	50	8	77	/				/	/
Astyanax mexicanus	Mexican tetra	Fish	39.2045	NW_019172924.1	3464101	3464986	885	0	0	AG	2	50	5	150	/				/	/
Betta splendens	Siamese fighting fish	Fish	45.2022	NC_040889.1	19180	74007	54827	3138/17167	0	CA	2	50	4	17167	LINE-1 reverse transcriptase -like protein [Triplophysa tibetana]	1273	257/701(37%)	372/701(53%)	protein-coding gene	PREDICTED: Betta splendens cytochrome P450 2F2-like (LOC114867929), transcript variant X2, mRNA	3613	454/514(88%)	19/514(3%)	599 bits(324)
Collichthys lucidus	Big head croaker	Fish	40.2525	CM014078.1	4401176	11945797	7544621	(start with N)	(followed with N)	AG	2	50	20	1273	hypothetical protein D4764_04G0015220 [Takifugu flavidus]	352	36/68(53%)	39/68(57%)	hypothetical gene	PREDICTED: Larimichthys crocea 5S ribosomal RNA (LOC113746788), rRNA	119	115/120(96%)	4/120(3%)	191 bits(103)
Collichthys lucidus	Big head croaker	Fish	40.2525	CM014078.1	3529037	3541431	12394	1188/2677	0	CA	2	50	5	2677	hypothetical protein D9C73_016923 [Collichthys lucidus]	181	35/36(97%)	36/36(100%)	hypothetical gene	PREDICTED: Larimichthys crocea translation initiation factor IF-2-like (LOC113746173), mRNA	925	94/100(94%)	3/100(3%)	148 bits(80)
Collichthys lucidus	Big head croaker	Fish	40.2525	CM014078.1	16586826	16597354	10528	1099/1876	1345/1875	CA	2	50	4	1875	hypothetical protein D9C73_006018 [Collichthys lucidus]	242	63/77(82%)	67/77(87%)	hypothetical gene	PREDICTED: Sparus aurata solute carrier family 26 member 6-like (LOC115585191), transcript variant X1, mRNA	6270	79/82(96%)	1/82(1%)	134 bits(72)
Collichthys lucidus	Big head croaker	Fish	40.2525	CM014078.1	4690902	4710496	19594	3706/3741	(followed with N)	CT	2	50	7	3741	hypothetical protein D9C73_028379 [Collichthys lucidus]	511	38/42(90%)	39/42(92%)	hypothetical gene	PREDICTED: Larimichthys crocea U6 spliceosomal RNA (LOC113746402), ncRNA	106	106/106(100%)	0/106(0%)	196 bits(106)
Collichthys lucidus	Big head croaker	Fish	40.2525	CM014078.1	10323972	11932262	1608290	(start with N)	(followed with N)	CT	2	50	94	1306	uncharacterized protein LOC111735491, partial [Pteropus vampyrus]	439	31/49(63%)	34/49(69%)	uncharacterized gene	PREDICTED: Labrus bergylta 5S ribosomal RNA (LOC114919668), rRNA	115	106/115(92%)	6/115(5%)	158 bits(85)
Collichthys lucidus	Big head croaker	Fish	40.2525	CM014078.1	10621463	10633426	11963	1906/2105	346/2105	TG	2	50	5	2105	hypothetical protein D9C73_006019 [Collichthys lucidus]	242	68/113(60%)	78/113(69%)	hypothetical gene	PREDICTED: Betta splendens transmembrane protein 179B-like (LOC114847281), mRNA	994	83/86(97%)	0/86(0%)	143 bits(77)
Collichthys lucidus	Big head croaker	Fish	40.2525	CM014078.1	4094465			1009/1860	尾有很多很多很多个unit(码一下)	ACT	3	33.3	5	1887	hypothetical protein D9C73_000041 [Collichthys lucidus]	1436	62/62(100%)	62/62(100%)	hypothetical gene	/
Collichthys lucidus	Big head croaker	Fish	40.2525	CM014078.1	299710	310684	10974	11/184	182/184	AGT	3	33.3	9	384	hypothetical protein D9C73_028446 [Collichthys lucidus]	1571	50/61(82%)	52/61(85%)	hypothetical gene	/
Collichthys lucidus	Big head croaker	Fish	40.2525	CM014078.1	4475929	4547420	71491	(start with N)	1263/3545	CTA	3	33.3		3545	hypothetical protein D9C73_028446 [Collichthys lucidus]	1571	97/143(68%)	100/143(69%)	hypothetical gene	PREDICTED: Cannabis sativa protein SPEAR1 (LOC115704905), mRNA	1310	31/32(97%)	0/32(0%)
Collichthys lucidus	Big head croaker	Fish	40.2525	CM014078.1	19213053	19220974	7921	1111/1587	478/1587	GCT	2	66.7	4	1587	hypothetical protein D9C73_000045 [Collichthys lucidus]	74	45/46(98%)	46/46(100%)	hypothetical gene	PREDICTED: Nothobranchius furzeri aquaporin 4 (aqp4), mRNA	2799	51/53(96%)	0/53(0%)	87.9 bits(47)
Collichthys lucidus	Big head croaker	Fish	40.2525	CM014078.1	1	4475829	4475828	(start with 1)	(followed with N)	GTA	3	33.3		3449	hypothetical protein D9C73_028446 [Collichthys lucidus]	1571	95/142(67%)	96/142(67%)	hypothetical gene	PREDICTED: Cannabis sativa protein SPEAR1 (LOC115704905), mRNA	1310	31/32(97%)	0/32(0%)	54.7 bits(29)
Collichthys lucidus	Big head croaker	Fish	40.2525	CM014078.1	10323972	43289869	32965897	(start with N)	656/1307	GTA	3	33.3	112	307	hypothetical protein TcasGA2_TC030979 [Tribolium castaneum]	699	69/173(40%)	91/173(52%)	rRNA	PREDICTED: Larimichthys crocea 5S ribosomal RNA (LOC113745534), rRNA	119	118/119(99%)	0/119(0%)	215 bits(116)
Collichthys lucidus	Big head croaker	Fish	40.2525	CM014078.1		4547495	4547495		(followed with N)	TAA	3	0	22	3513	hypothetical protein D9C73_028446 [Collichthys lucidus]1	1571	97/143(68%)	100/143(69%)	hypothetical gene	/
Collichthys lucidus	Big head croaker	Fish	40.2525	CM014078.1	2386	3432	1046	168/183	0	TAC	3	33.3	4	183	hypothetical protein D9C73_028446 [Collichthys lucidus]	1571	55/66(83%)	56/66(84%)	hypothetical gene	/
Collichthys lucidus	Big head croaker	Fish	40.2525	CM014078.1	4401176	4507063	105887	(start with N)	1/1513	TAC	3	33.3	11	1513	hypothetical protein LOTGIDRAFT_167129 [Lottia gigantea]	314	51/116(44%)	63/116(54%)	rRNA	PREDICTED: Larimichthys crocea 5S ribosomal RNA (LOC113745534), rRNA	119	118/119(99%)	0/119(0%)	215 bits(116)
Collichthys lucidus	Big head croaker	Fish	40.2525	CM014078.1	1	42556228	42556227	(start with 1)	(followed with N)	TTA	3	0	94	3231	hypothetical protein D9C73_028446 [Collichthys lucidus]	1571	119/224(53%)	126/224(56%)	hypothetical gene	PREDICTED: Cannabis sativa protein SPEAR1 (LOC115704905), mRNA	1310	31/32(97%)	0/32(0%)	54.7 bits(29)
Collichthys lucidus	Big head croaker	Fish	40.2525	CM014079.1	30385243	30390344	5101	71/114	40/114	TG	2	50	37	114	/				/	/
Collichthys lucidus	Big head croaker	Fish	40.2525	CM014080.1	34660311	4673766	29986545	654/649	507/649	TG	2	50	15	649	Collagen alpha-1(XIII) chain [Collichthys lucidus]	712	55/66(83%)	59/66(89%)	protein-coding gene	PREDICTED: Larimichthys crocea zinc finger protein 181 (LOC109141112), mRNA	1961	91/95(96%)	0/95(0%)	154 bits(83)
Collichthys lucidus	Big head croaker	Fish	40.2525	CM014081.1	32017321	32048000	30679	7753/7322	641/7322	AT	2	0	4	7322	adhesion G-protein coupled receptor G5 isoform X2 [Larimichthys crocea]	565	30/33(91%)	32/33(96%)	ncRNA	PREDICTED: Larimichthys crocea uncharacterized LOC113745447 (LOC113745447), ncRNA	681	511/546(94%)	13/546(2%)	802 bits(434)
Collichthys lucidus	Big head croaker	Fish	40.2525	CM014081.1	21779868	21783978	4110	0	0	GT	2	50	5	871	Globoside alpha-1,3-N-acetylgalactosaminyltransferase 1 [Collichthys lucidus]	259	21/22(95%)	21/22(95%)	protein-coding gene	PREDICTED: Larimichthys crocea globoside alpha-1,3-N-acetylgalactosaminyltransferase 1 (LOC104939769), mRNA	1567	214/231(93%)	2/231(0%)	331 bits(179)
Collichthys lucidus	Big head croaker	Fish	40.2525	CM014082.1	31792	73875	42083	(start with N)	(followed with N)	GT	2	50	8	4642	hypothetical protein D9C73_028148 [Collichthys lucidus]	263	243/251(97%)	248/251(98%)	hypothetical gene	PREDICTED: Larimichthys crocea golgi membrane protein 1 (golm1), transcript variant X4, mRNA	4482	751/807(93%)	25/807(3%)	1157 bits(626)
Collichthys lucidus	Big head croaker	Fish	40.2525	CM014083.1	467185	483297	16112	1184/2376	203/2376	CA	2	50	7	2376	hypothetical protein D9C73_016923 [Collichthys lucidus]	181	34/35(97%)	35/35(100%)	hypothetical gene	/
Collichthys lucidus	Big head croaker	Fish	40.2525	CM014083.1	1395204	1412246	17042	827/1842	1075/1842	TG	2	50	8	1842	hypothetical protein D9C73_016923 [Collichthys lucidus]	181	34/35(97%)	35/35(100%)	hypothetical gene	PREDICTED: Larimichthys crocea solute carrier family 2, facilitated glucose transporter member 11 (LOC104921298), transcript variant X3, mRNA	1718	53/59(90%)	0/59(0%)	76.8 bits(41)
Collichthys lucidus	Big head croaker	Fish	40.2525	CM014083.1	5527056	5547916	20860	(start with N)	1062/2727	TG	2	50	8	2727	hypothetical protein D9C73_016923 [Collichthys lucidus]	181	35/36(97%)	36/36(100%)	hypothetical gene	PREDICTED: Larimichthys crocea translation initiation factor IF-2-like (LOC113746173), mRNA	925	96/100(96%)	1/100(1%)	161 bits(87)
Collichthys lucidus	Big head croaker	Fish	40.2525	CM014084.1	9537457	9574485	37028	319/9854	6847/9854	TG	2	50	4	9854	hypothetical protein F2P81_004927 [Scophthalmus maximus]	350	227/314(72%)	251/314(79%)	hypothetical gene	PREDICTED: Poecilia formosa uncharacterized LOC107834482 (LOC107834482), ncRNA	4445	1090/1311(83%)	67/1311(5%)	1134 bits(614)
Collichthys lucidus	Big head croaker	Fish	40.2525	CM014084.1	28416761	28433676	16915	1005/2378	1071/2378	TG	2	50	6	2378	hypothetical protein D9C73_016923 [Collichthys lucidus]	181	33/35(94%)	34/35(97%)	hypothetical gene	PREDICTED: Larimichthys crocea solute carrier family 2, facilitated glucose transporter member 11 (LOC104921298), transcript variant X3, mRNA	1718	53/59(90%)	0/59(0%)	76.8 bits(41)
Collichthys lucidus	Big head croaker	Fish	40.2525	CM014086.1	14101413	14116237	14824	90/3119	2370/3119	GT	2	50	5	3119	nuclear factor 1 C-type [Larimichthys crocea]	217	21/31(68%)	22/31(70%)	protein-coding gene	PREDICTED: Larimichthys crocea electroneutral sodium bicarbonate exchanger 1 (LOC104931283), transcript variant X2, mRNA	5110	48/52(92%)	2/52(3%)	73.1 bits(39)
Collichthys lucidus	Big head croaker	Fish	40.2525	CM014087.1	3620493	3627958	7465	1513/1665	669/1665	AC	2	50	4	1665	NLR family CARD domain-containing protein 3 CARD15-like protein Caterpiller protein 16.2 [Channa argus]	916	60/75(80%)	64/75(85%)	ncRNA	PREDICTED: Cottoperca gobio uncharacterized LOC115005084 (LOC115005084), ncRNA	1936	284/322(88%)	6/322(1%)	379 bits(205)
Collichthys lucidus	Big head croaker	Fish	40.2525	CM014087.1	36621542	36657276	35734	1045/2921	(followed with N)	CA	2	50	14	2921	/				/	PREDICTED: Larimichthys crocea transmembrane protein 70 (tmem70), transcript variant X3, mRNA	789	47/48(98%)	0/48(0%)	84.2 bits(45)
Collichthys lucidus	Big head croaker	Fish	40.2525	CM014089.1	1325063	1339335	14272	763/1886	1536/1886	AG	2	50	7	1886	hypothetical protein D9C73_004587 [Collichthys lucidus]	72	18/19(95%)	18/19(94%)	ncRNA	PREDICTED: Larimichthys crocea uncharacterized LOC113745274 (LOC113745274), ncRNA	1618	321/336(96%)	2/336(0%)	536 bits(290)
Collichthys lucidus	Big head croaker	Fish	40.2525	CM014089.1	33400697	33402629	1932	0	(followed with N)	GT	2	50	6	264	/				/	/
Collichthys lucidus	Big head croaker	Fish	40.2525	CM014089.1	13137918	13228008	90090	6514/8932	5820/8932	TA	2	0	9	8932	Homeodomain-interacting protein kinase 3 [Larimichthys crocea]	1034	757/1038(73%)	814/1038(78%)	protein-coding gene	PREDICTED: Larimichthys crocea homeodomain-interacting protein kinase 2-like (LOC113744107), mRNA	4413	1651/1792(92%)	26/1792(1%)	2505 bits(1356)
Collichthys lucidus	Big head croaker	Fish	40.2525	CM014090.1	10639424	10654454	15030	2519/2767	1200/2767	CA	2	50		2767	hypothetical protein D9C73_016923 [Collichthys lucidus]	181	35/36(97%)	36/36(100%)	hypothetical gene	PREDICTED: Larimichthys crocea translation initiation factor IF-2-like (LOC113746173), mRNA	925	96/100(96%)	1/100(1%)	161 bits(87)
Collichthys lucidus	Big head croaker	Fish	40.2525	CM014090.1	10639424	10658483	19059	1026/2763	1798/2763	CA	2	50	5	2763	Homeodomain-interacting protein kinase 2 [Collichthys lucidus]	2422	427/430(99%)	429/430(99%)	protein-coding gene	PREDICTED: Larimichthys crocea homeodomain-interacting protein kinase 2 (LOC109142092), transcript variant X1, mRNA	2427	1500/1630(92%)	39/1630(2%)	2254 bits(1220)
Collichthys lucidus	Big head croaker	Fish	40.2525	CM014090.1	22196200	22216040	19840	6/3134	3146/3134	TG	2	50	4	3134	Cryptochrome-1, partial [Larimichthys crocea]	525	32/56(57%)	33/56(58%)	ncRNA	PREDICTED: Hippoglossus stenolepis uncharacterized LOC118102745 (LOC118102745), transcript variant X1, ncRNA	481	169/196(86%)	3/196(1%)	209 bits(113)
Collichthys lucidus	Big head croaker	Fish	40.2525	CM014092.1	14603599	14643322	39723	2088/3178	2222/3178	GT	2	50	12	3178	/				/	/
Collichthys lucidus	Big head croaker	Fish	40.2525	CM014092.1	1007278	1009271	1993	0	0	TG	2	50	6	243	hypothetical protein D9C73_019139 [Collichthys lucidus]	475	25/37(68%)	25/37(67%)	hypothetical gene	/
Collichthys lucidus	Big head croaker	Fish	40.2525	CM014093.1	12628	52707	40079	0	(followed with N)	AT	2	0	32	915	Ig kappa chain V region 3374 [Collichthys lucidus]	122	109/122(89%)	114/122(93%)	protein-coding gene	PREDICTED: Betta splendens uncharacterized LOC114844115 (LOC114844115), ncRNA	1011	515/595(87%)	10/595(1%)	647 bits(350)
Collichthys lucidus	Big head croaker	Fish	40.2525	CM014093.1	5626537	5653341	26804	3303/3936	3284/3936	GT	2	50	6	3936	hypothetical protein D9C73_016923 [Collichthys lucidus]	181	35/36(97%)	36/36(100%)	hypothetical gene	PREDICTED: Larimichthys crocea zinc finger CCCH-type containing 10 (zc3h10), transcript variant X3, mRNA	2438	55/57(96%)	0/57(0%)	95.3 bits(51)
Collichthys lucidus	Big head croaker	Fish	40.2525	CM014094.1	1571669	1619499	47830	306/2822	2605/2822	GT	2	50	15	2822	hypothetical protein D9C73_019741 [Collichthys lucidus]	681	552/666(83%)	575/666(86%)	hypothetical gene	PREDICTED: Cyclopterus lumpus uncharacterized LOC117737895 (LOC117737895), partial mRNA	2274	1420/1873(76%)	49/1873(2%)	905 bits(490)
Collichthys lucidus	Big head croaker	Fish	40.2525	CM014094.1	15031846	15090833	58987	6425/14825	7928/14825	TC	2	50	4	14825	hypothetical protein D9C73_016923 [Collichthys lucidus]	181	35/36(97%)	36/36(100%)	hypothetical gene	PREDICTED: Larimichthys crocea translation initiation factor IF-2-like (LOC113746173), mRNA	925	95/100(95%)	1/100(1%)	156 bits(84)
Collichthys lucidus	Big head croaker	Fish	40.2525	SCMI01000027.1	6346	44988	38642	320/2864	(followed with N)	GT	3	50		3673	hypothetical protein D9C73_028469 [Collichthys lucidus]	1330	57/73(78%)	58/73(79%)	hypothetical gene	/
Collichthys lucidus	Big head croaker	Fish	40.2525	SCMI01000067.1	4233	5986	1753	237/219	223/219	CTG	2	66.7	5	219	/				/	/
Collichthys lucidus	Big head croaker	Fish	40.2525	SCMI01002423.1	8147	9182	1035	0	0	CA	2	50	4	267	/				/	/
Esox lucius	northern pike	Fish	42.2288	NC_025972.4	28310948	28361607	50659	6001/6420	5523/6420	CA	2	50	7	6420	unnamed protein product, partial [Coregonus sp. 'balchen']	624	44/74(59%)	51/74(68%)	ncRNA	PREDICTED: Esox lucius uncharacterized LOC114832426 (LOC114832426), transcript variant X2, ncRNA	1706	1154/1226(94%)	30/1226(2%)	1838 bits(995)
Esox lucius	northern pike	Fish	42.2288	NC_025978.4	42174393	42181224	6831	546/982	513/982	CA	2	50	6	982	ribonuclease inhibitor, partial [Esox lucius]	159	57/60(95%)	58/60(96%)	protein-coding gene	PREDICTED: Esox lucius NACHT, LRR and PYD domains-containing protein 12-like (LOC114840308), mRNA	3906	175/176(99%)	0/176(0%)	320 bits(173)
Esox lucius	northern pike	Fish	42.2288	NW_021640981.1	1	46443	46442	690/1355(start with 1)	0	AC	2	50	31	1355	coiled-coil domain-containing protein 200 [Marmota flaviventris]	382	26/33(79%)	27/33(81%)	ncRNA	PREDICTED: Esox lucius U2 spliceosomal RNA (LOC117594952), ncRNA	193	193/193(100%)	0/193(0%)	357 bits(193)
Esox lucius	northern pike	Fish	42.2288	NW_021640981.1	1	46443	46442	689/1349(start with 1)	0	AC	2	50	29	1349	Ankyrin repeat and death domain-containing protein 1B [Tupaia chinensis]	1335	20/24(83%)	22/24(91%)	protein-coding gene	Mus musculus secreted acidic cysteine rich glycoprotein (Sparc), transcript variant 1, mRNA	2641	38/38(100%)	0/38(0%)	71.3 bits(38)
Xiphophorus hellerii	green swordtail	Fish	40.1536	CM010382.2	29835016	29843869	8853	1631/1943	985/1942	TA	2	0	4	1942	/				ncRNA	PREDICTED: Xiphophorus hellerii uncharacterized LOC116723936 (LOC116723936), ncRNA	1501	1009/1012(99%)	2/1012(0%)	1851 bits(1002)
Xiphophorus hellerii	green swordtail	Fish	40.1536	CM010392.2	14251181	14262652	11471	1531/1278	0	TA	2	0	8	1278	/				/	PREDICTED: Xiphophorus couchianus von Willebrand factor A domain-containing protein 5A-like (LOC114161619), transcript variant X4, mRNA	2449	373/399(93%)	7/399(1%)	586 bits(317)
Xiphophorus hellerii	green swordtail	Fish	40.1536	CM010393.2	29092414	29195464	103050	4053/5692	3124/5692	TG	2	50	6	5692	uncharacterized protein LOC116684917 [Etheostoma spectabile]	1393	42/76(55%)	44/76(57%)	ncRNA	PREDICTED: Xiphophorus couchianus uncharacterized LOC114150723 (LOC114150723), ncRNA	1598	1137/1183(96%)	17/1183(1%)	1914 bits(1036)
Xiphophorus hellerii	green swordtail	Fish	40.1536	CM010395.1	5444334	5582227	137893	1061/25711	6739/25711	AT	2	50	6	25711	Retrovirus-related Pol polyprotein from transposon opus [Collichthys lucidus]	1341	515/851(61%)	633/851(74%)	protein-coding gene	PREDICTED: Xiphophorus couchianus autophagy-related protein 23-like (LOC114142004), mRNA	2443	2340/2447(96%)	12/2447(0%)	3916 bits(2120)
Xiphophorus hellerii	green swordtail	Fish	40.1536	QPIH02000171.1	1	57382	57381	(start with 1)	(followed with N)	CA	2	50	4	11466	Transposable element Tcb1 transposase [Araneus ventricosus]	207	88/140(63%)	102/140(72%)	protein-coding gene	PREDICTED: Xiphophorus hellerii carbohydrate sulfotransferase 6-like (LOC116711751), transcript variant X1, mRNA	6526	1404/1428(98%)	18/1428(1%)	2488 bits(1347)
Xiphophorus hellerii	green swordtail	Fish	40.1536	QPIH02000268.1	37431	189557	152126	91/17804	11093/17804	GCC	2	100	9	17804	uncharacterized protein LOC116716409 [Xiphophorus hellerii]	529	283/309(92%)	287/309(92%)	rRNA	PREDICTED: Xiphophorus hellerii 28S ribosomal RNA (LOC116716485), rRNA	4026	4026/4026(100%)	0/4026(0%)	7435 bits(4026)
Xiphophorus couchianus	monterrey platyfish	Fish	39.0399	NC_040235.1	25931962	26010596	78634	0	9507/17152	AT	2	0	4	17152	PREDICTED: uncharacterized protein LOC106950677 isoform X1 [Poecilia latipinna]	799	316/389(81%)	346/389(88%)	uncharacterized gene	PREDICTED: Poecilia latipinna uncharacterized LOC106950677 (LOC106950677), transcript variant X1, mRNA	2621	2043/2297(89%)	16/2297(0%)	2820 bits(1527)
Xiphophorus couchianus	monterrey platyfish	Fish	39.0399	NC_040239.1	2350036	2397662	47626	8692/11407	0	AT	2	0	5	11407	titin homolog [Xiphophorus couchianus]	1861	656/958(68%)	746/958(77%)	protein-coding gene	PREDICTED: Xiphophorus couchianus phospholipid-transporting ATPase ID-like (LOC114154907), transcript variant X2, mRNA	6851	3361/3361(100%)	0/3361(0%)	6207 bits(3361)
[truncated: 710 more rows]

## Sheet: Table S6
Table S6. Species who have high-speed rail model
Species	Common name	Group	Sequencing platform	Number of high-speed rail (SRS: 4-200bp)	Number of high-speed rail (SRS: 2-3bp)	Total number of high-speed rail	Total length (Mb)	High-speed rail model/Mb
[truncated: 250 more rows]

## Sheet: Table S7
Table S7. The number of 5S ribosomal RNA in different duplication mechanisms
[truncated: 26 more rows]

[truncated: 2 more sheets: Table S8, Table S9]
